# Supplementary material for: Bis­(2-amino-6-methyl­pyridinium) tetra­bromido­cuprate(II)
Source: Acta Crystallogr Sect E Struct Rep Online. 2008 Apr 23;64(Pt 5):m689–90. doi: 10.1107/S1600536808010647 (PMC2961314; doi:10.1107/S1600536808010647)
Supplement: Supplementary file 1 [file e-64-0m689-sup1.cif]

##############################################################################
###                                                                        ###
###        Electronic paper (Acta Crystallographica Section E)             ###
###                                                                        ###
##############################################################################
#                                                                            #
# This CIF contains the data in a paper accepted for publication in Acta     #
# Crystallographica Section E. It conforms to the requirements of Notes      #
# for Authors for Section E, and has been peer reviewed under the auspices   #
# of the IUCr Commission on Journals.                                        #
#                                                                            #
# Full details of the Crystallographic Information File format               #
# are given in the paper "The Crystallographic Information File (CIF):       #
# a New Standard Archive File for Crystallography" by S. R. Hall, F. H.      #
# Allen and I. D. Brown [Acta Cryst. (1991), A47, 655-685].                  #
#                                                                            #
# The current version of the core CIF dictionary is obtainable from          #
# ftp://ftp.iucr.org/pub/cif_core.dic. The current version number is 2.4.    #
#                                                                            #
# Software is freely available for graphical display of the structure(s) in  #
# this CIF.  For information consult the CIF home page http://www.iucr.org/  #
# cif/home.html                                                              #
#                                                                            #
# This file may be used for bona fide research purposes within the           #
# scientific community so long as proper attribution is given to the journal # 
# article from which it was obtained.                                        #
#                                                                            #
##############################################################################
                                             
data_I
_audit_creation_method     SHELXL-97
_chemical_name_systematic
;
bis(2-amino-6-methylpyridinium) tetrabromidocuprate(II)
;
_chemical_name_common     '[2-A-6-MepyH]2.CuBr4'
_chemical_formula_moiety     '2(C6 H9 N2 +), Br4 Cu 2-'
_chemical_formula_sum     'C12 H18 Br4 Cu N4'
_chemical_formula_iupac     '(C6 H9 N2)2 [Cu Br4]'
_chemical_formula_weight     601.45
_chemical_melting_point     ?
_symmetry_cell_setting     triclinic
_symmetry_space_group_name_H-M     'P -1'
_symmetry_space_group_name_Hall     '-P 1'
loop_
    _symmetry_equiv_pos_as_xyz
    'x, y, z'
    '-x, -y, -z'
_cell_length_a     7.9238(9)
_cell_length_b     8.2521(11)
_cell_length_c     15.2916(18)
_cell_angle_alpha     78.472(11)
_cell_angle_beta     82.839(10)
_cell_angle_gamma     89.947(14)
_cell_volume     971.8(2)
_cell_formula_units_Z     2
_cell_measurement_reflns_used     298
_cell_measurement_theta_min     2.175
_cell_measurement_theta_max     27.541
_cell_measurement_temperature     293(2)
_exptl_crystal_description     Block
_exptl_crystal_colour     Blue
_exptl_crystal_size_max     0.20
_exptl_crystal_size_mid     0.150
_exptl_crystal_size_min     0.10
_exptl_crystal_density_diffrn     2.056
_exptl_crystal_density_meas     ?
_exptl_crystal_density_method     'not measured'
_exptl_crystal_F_000     574
_exptl_absorpt_coefficient_mu     9.345
_exptl_absorpt_correction_type     psi-scan
_exptl_absorpt_process_details     '(PROGRAM; REF (YEAR)'
_exptl_absorpt_correction_T_min     0.1992
_exptl_absorpt_correction_T_max     0.3917
_exptl_special_details
;
;
_diffrn_ambient_temperature     293(2)
_diffrn_radiation_type     MoK\a
_diffrn_radiation_wavelength     0.71073
_diffrn_radiation_source     'fine-focus sealed tube'
_diffrn_radiation_monochromator     graphite
_diffrn_measurement_device_type     'Bruker P4'
_diffrn_measurement_method     \w
_diffrn_detector_area_resol_mean     3
_diffrn_reflns_number     4381
_diffrn_reflns_av_R_equivalents     0.0532
_diffrn_reflns_av_sigmaI/netI     0.0976
_diffrn_reflns_theta_min     2.52
_diffrn_reflns_theta_max     25.50
_diffrn_reflns_theta_full     25.50
_diffrn_measured_fraction_theta_max     0.984
_diffrn_measured_fraction_theta_full     0.984
_diffrn_reflns_limit_h_min     -9
_diffrn_reflns_limit_h_max     1
_diffrn_reflns_limit_k_min     -9
_diffrn_reflns_limit_k_max     9
_diffrn_reflns_limit_l_min     -18
_diffrn_reflns_limit_l_max     18
_diffrn_standards_number     ?
_diffrn_standards_interval_count     97
_diffrn_standards_interval_time     ?
_diffrn_standards_decay_%     <0.01
_refine_special_details
;
Refinement of <i>F</i>^2^ against ALL reflections. The weighted <i>R</i>-factor
<i>wR</i> and goodness of fit <i>S</i> are based on <i>F</i>^2^, conventional
<i>R</i>-factors <i>R</i> are based on <i>F</i>, with <i>F</i> set to zero for
negative <i>F</i>^2^. The threshold expression of <i>F</i>^2^ >
\s(<i>F</i>^2^) is used only for calculating <i>R</i>-factors(gt) <i>etc</i>.
and is not relevant to the choice of reflections for refinement.
<i>R</i>-factors based on <i>F</i>^2^ are statistically about twice as large
as those based on <i>F</i>, and <i>R</i>- factors based on ALL data will be
even larger.
;
_reflns_number_total     3567
_reflns_number_gt     2018
_reflns_threshold_expression     I>2\s(I)
_refine_ls_structure_factor_coef     Fsqd
_refine_ls_matrix_type     full
_refine_ls_R_factor_all     0.1289
_refine_ls_R_factor_gt     0.0584
_refine_ls_wR_factor_gt     0.1238
_refine_ls_wR_factor_ref     0.1526
_refine_ls_goodness_of_fit_ref     0.996
_refine_ls_restrained_S_all     0.996
_refine_ls_number_reflns     3567
_refine_ls_number_parameters     190
_refine_ls_number_restraints     0
_refine_ls_hydrogen_treatment     constr
_refine_ls_weighting_scheme     calc
_refine_ls_weighting_details
                 'calc w=1/[\s^2^(Fo^2^)+(0.0724P)^2^] where P=(Fo^2^+2Fc^2^)/3'
_atom_sites_solution_hydrogens     geom
_atom_sites_solution_primary     direct
_atom_sites_solution_secondary     difmap
_refine_ls_shift/su_max     0.000
_refine_ls_shift/su_mean     0.000
_refine_diff_density_max     0.573
_refine_diff_density_min     -0.651
_refine_ls_extinction_method     none
_refine_ls_extinction_coef     ?
loop_
    _atom_type_symbol
    _atom_type_description
    _atom_type_scat_dispersion_real
    _atom_type_scat_dispersion_imag
    _atom_type_scat_source
    'C' 'C' 0.0033 0.0016
                         'International Tables Vol C Tables 4.2.6.8 and 6.1.1.4'
    'H' 'H' 0.0000 0.0000
                         'International Tables Vol C Tables 4.2.6.8 and 6.1.1.4'
    'N' 'N' 0.0061 0.0033
                         'International Tables Vol C Tables 4.2.6.8 and 6.1.1.4'
    'Cu' 'Cu' 0.3201 1.2651
                         'International Tables Vol C Tables 4.2.6.8 and 6.1.1.4'
    'Br' 'Br' -0.2901 2.4595
                         'International Tables Vol C Tables 4.2.6.8 and 6.1.1.4'
_computing_data_collection     'XSCANS (Bruker, 1996)'
_computing_cell_refinement     'XSCANS (Bruker, 1996)'
_computing_data_reduction     'SHELXTL  (Sheldrick, 2008)'
_computing_structure_solution     'SHELXS97 (Sheldrick, 2008)'
_computing_structure_refinement     'SHELXL97 (Sheldrick, 2008)'
_computing_molecular_graphics     'SHELXTL (Sheldrick, 2008)'
_computing_publication_material     'SHELXTL (Sheldrick, 2008)'
loop_
    _atom_site_type_symbol
    _atom_site_label
    _atom_site_fract_x
    _atom_site_fract_y
    _atom_site_fract_z
    _atom_site_U_iso_or_equiv
    _atom_site_adp_type
    _atom_site_calc_flag
    _atom_site_refinement_flags
    _atom_site_occupancy
    _atom_site_disorder_assembly
    _atom_site_disorder_group
    Br Br1 0.18757(14) 0.94944(11) 0.69574(7) 0.0597(3) Uani d . 1 . .
    Cu Cu1 0.32354(14) 0.69646(13) 0.74711(8) 0.0442(3) Uani d . 1 . .
    N N1 0.6876(10) 1.0718(9) 1.0416(6) 0.052(2) Uani d . 1 . .
    H H1 0.6292 1.1120 1.0832 0.062 Uiso calc R 1 . .
    Br Br2 0.08231(15) 0.54289(13) 0.82710(9) 0.0745(4) Uani d . 1 . .
    N N2 0.6864(13) 0.8282(10) 1.1440(6) 0.074(3) Uani d . 1 . .
    H H2A 0.6268 0.8750 1.1825 0.089 Uiso calc R 1 . .
    H H2B 0.7143 0.7266 1.1591 0.089 Uiso calc R 1 . .
    C C2 0.7347(13) 0.9116(12) 1.0624(7) 0.052(3) Uani d . 1 . .
    Br Br3 0.56567(13) 0.80573(15) 0.79499(8) 0.0679(4) Uani d . 1 . .
    C C3 0.8257(13) 0.8462(13) 0.9938(8) 0.060(3) Uani d . 1 . .
    H H3 0.8594 0.7368 1.0049 0.072 Uiso calc R 1 . .
    Br Br4 0.45192(14) 0.50445(13) 0.66438(8) 0.0650(4) Uani d . 1 . .
    C C4 0.8653(14) 0.9439(17) 0.9100(8) 0.073(4) Uani d . 1 . .
    H H4 0.9239 0.9006 0.8636 0.087 Uiso calc R 1 . .
    C C5 0.8171(15) 1.1093(15) 0.8947(7) 0.070(3) Uani d . 1 . .
    H H5 0.8487 1.1761 0.8384 0.084 Uiso calc R 1 . .
    C C6 0.7270(14) 1.1742(12) 0.9585(7) 0.058(3) Uani d . 1 . .
    C C7 0.6683(17) 1.3493(13) 0.9503(9) 0.089(4) Uani d . 1 . .
    H H7C 0.7028 1.4097 0.8902 0.134 Uiso calc R 1 . .
    H H7B 0.7180 1.4007 0.9923 0.134 Uiso calc R 1 . .
    H H7A 0.5465 1.3491 0.9630 0.134 Uiso calc R 1 . .
    N N8 0.0896(10) 0.7845(9) 0.5235(5) 0.049(2) Uani d . 1 . .
    H H8 0.1279 0.8242 0.5653 0.059 Uiso calc R 1 . .
    C C9 -0.0722(12) 0.7230(11) 0.5402(7) 0.049(2) Uani d . 1 . .
    N N9 -0.1600(12) 0.7226(11) 0.6204(7) 0.080(3) Uani d . 1 . .
    H H9A -0.1137 0.7608 0.6603 0.095 Uiso calc R 1 . .
    H H9B -0.2629 0.6841 0.6322 0.095 Uiso calc R 1 . .
    C C10 -0.1360(13) 0.6650(11) 0.4711(8) 0.057(3) Uani d . 1 . .
    H H10 -0.2473 0.6239 0.4788 0.068 Uiso calc R 1 . .
    C C11 -0.0343(14) 0.6690(12) 0.3923(8) 0.057(3) Uani d . 1 . .
    H H11 -0.0771 0.6302 0.3461 0.069 Uiso calc R 1 . .
    C C12 0.1301(15) 0.7289(12) 0.3794(7) 0.062(3) Uani d . 1 . .
    H H12 0.1968 0.7290 0.3249 0.074 Uiso calc R 1 . .
    C C13 0.1985(13) 0.7888(11) 0.4451(7) 0.052(3) Uani d . 1 . .
    C C14 0.3706(14) 0.8601(14) 0.4410(8) 0.075(3) Uani d . 1 . .
    H H14A 0.3823 0.8923 0.4969 0.112 Uiso calc R 1 . .
    H H14B 0.3878 0.9553 0.3929 0.112 Uiso calc R 1 . .
    H H14C 0.4538 0.7792 0.4306 0.112 Uiso calc R 1 . .
loop_
    _atom_site_aniso_label
    _atom_site_aniso_U_11
    _atom_site_aniso_U_22
    _atom_site_aniso_U_33
    _atom_site_aniso_U_12
    _atom_site_aniso_U_13
    _atom_site_aniso_U_23
    Br1 0.0758(8) 0.0456(6) 0.0583(7) 0.0137(5) -0.0121(6) -0.0101(5)
    Cu1 0.0410(7) 0.0451(6) 0.0453(7) 0.0029(5) 0.0001(5) -0.0096(5)
    N1 0.049(5) 0.058(5) 0.050(6) -0.003(4) 0.005(4) -0.023(4)
    Br2 0.0557(7) 0.0607(7) 0.0916(10) -0.0022(5) 0.0223(7) 0.0021(6)
    N2 0.116(9) 0.060(5) 0.045(6) 0.010(5) -0.009(6) -0.003(5)
    C2 0.067(7) 0.050(6) 0.046(7) 0.015(5) -0.013(6) -0.018(5)
    Br3 0.0443(6) 0.1028(9) 0.0670(8) -0.0010(6) -0.0037(6) -0.0441(7)
    C3 0.052(7) 0.067(7) 0.071(9) 0.000(5) -0.013(6) -0.034(7)
    Br4 0.0553(7) 0.0640(7) 0.0793(9) 0.0006(5) 0.0101(6) -0.0345(6)
    C4 0.050(7) 0.125(11) 0.061(9) 0.010(7) -0.010(6) -0.060(8)
    C5 0.076(8) 0.100(9) 0.035(7) 0.001(7) -0.010(6) -0.013(6)
    C6 0.063(7) 0.063(6) 0.044(7) -0.002(5) -0.010(6) -0.003(5)
    C7 0.091(10) 0.069(8) 0.098(11) 0.009(7) 0.000(8) 0.001(7)
    N8 0.050(5) 0.055(5) 0.045(5) 0.008(4) -0.009(4) -0.014(4)
    C9 0.037(6) 0.049(5) 0.059(7) 0.009(4) -0.002(5) -0.010(5)
    N9 0.058(6) 0.108(8) 0.080(8) -0.007(5) 0.009(6) -0.048(6)
    C10 0.048(6) 0.053(6) 0.069(8) 0.010(5) -0.020(6) -0.001(6)
    C11 0.057(7) 0.070(7) 0.049(7) 0.007(6) -0.022(6) -0.011(5)
    C12 0.079(9) 0.070(7) 0.035(6) 0.017(6) -0.005(6) -0.005(5)
    C13 0.055(6) 0.042(5) 0.053(7) 0.003(5) 0.002(6) 0.001(5)
    C14 0.050(7) 0.091(8) 0.075(9) -0.006(6) 0.008(6) -0.006(7)
_geom_special_details
;
All e.s.d.'s (except the e.s.d. in the dihedral angle between two l.s. planes)
are estimated using the full covariance matrix. The cell e.s.d.'s are taken
into account individually in the estimation of e.s.d.'s in distances, angles
and torsion angles; correlations between e.s.d.'s in cell parameters are only
used when they are defined by crystal symmetry. An approximate (isotropic)
treatment of cell e.s.d.'s is used for estimating e.s.d.'s involving l.s.
planes.
;
loop_
    _geom_bond_atom_site_label_1
    _geom_bond_atom_site_label_2
    _geom_bond_site_symmetry_2
    _geom_bond_distance
    _geom_bond_publ_flag
    Br1 Cu1 . 2.3848(14) yes
    Cu1 Br2 . 2.3575(16) yes
    Cu1 Br4 . 2.3713(14) yes
    Cu1 Br3 . 2.3765(16) yes
    N1 C2 . 1.360(11) ?
    N1 C6 . 1.377(13) ?
    N1 H1 . 0.8600 ?
    N2 C2 . 1.310(13) ?
    N2 H2A . 0.8600 ?
    N2 H2B . 0.8600 ?
    C2 C3 . 1.396(13) ?
    C3 C4 . 1.371(16) ?
    C3 H3 . 0.9300 ?
    C4 C5 . 1.399(15) ?
    C4 H4 . 0.9300 ?
    C5 C6 . 1.335(14) ?
    C5 H5 . 0.9300 ?
    C6 C7 . 1.504(13) ?
    C7 H7C . 0.9600 ?
    C7 H7B . 0.9600 ?
    C7 H7A . 0.9600 ?
    N8 C9 . 1.355(12) ?
    N8 C13 . 1.382(12) ?
    N8 H8 . 0.8600 ?
    C9 N9 . 1.331(13) ?
    C9 C10 . 1.391(14) ?
    N9 H9A . 0.8600 ?
    N9 H9B . 0.8600 ?
    C10 C11 . 1.359(14) ?
    C10 H10 . 0.9300 ?
    C11 C12 . 1.370(15) ?
    C11 H11 . 0.9300 ?
    C12 C13 . 1.371(14) ?
    C12 H12 . 0.9300 ?
    C13 C14 . 1.475(14) ?
    C14 H14A . 0.9600 ?
    C14 H14B . 0.9600 ?
    C14 H14C . 0.9600 ?
loop_
    _geom_angle_atom_site_label_1
    _geom_angle_atom_site_label_2
    _geom_angle_atom_site_label_3
    _geom_angle_site_symmetry_1
    _geom_angle_site_symmetry_3
    _geom_angle
    _geom_angle_publ_flag
    Br2 Cu1 Br4 . . 101.27(6) yes
    Br2 Cu1 Br3 . . 132.23(7) yes
    Br4 Cu1 Br3 . . 100.99(6) yes
    Br2 Cu1 Br1 . . 98.36(6) yes
    Br4 Cu1 Br1 . . 129.74(7) yes
    Br3 Cu1 Br1 . . 98.93(6) yes
    C2 N1 C6 . . 124.6(8) ?
    C2 N1 H1 . . 117.7 ?
    C6 N1 H1 . . 117.7 ?
    C2 N2 H2A . . 120.0 ?
    C2 N2 H2B . . 120.0 ?
    H2A N2 H2B . . 120.0 ?
    N2 C2 N1 . . 117.9(9) ?
    N2 C2 C3 . . 124.8(9) ?
    N1 C2 C3 . . 117.3(10) ?
    C4 C3 C2 . . 119.8(10) ?
    C4 C3 H3 . . 120.1 ?
    C2 C3 H3 . . 120.1 ?
    C3 C4 C5 . . 119.5(10) ?
    C3 C4 H4 . . 120.3 ?
    C5 C4 H4 . . 120.3 ?
    C6 C5 C4 . . 122.0(11) ?
    C6 C5 H5 . . 119.0 ?
    C4 C5 H5 . . 119.0 ?
    C5 C6 N1 . . 116.8(10) ?
    C5 C6 C7 . . 126.9(11) ?
    N1 C6 C7 . . 116.3(9) ?
    C6 C7 H7C . . 109.5 ?
    C6 C7 H7B . . 109.5 ?
    H7C C7 H7B . . 109.5 ?
    C6 C7 H7A . . 109.5 ?
    H7C C7 H7A . . 109.5 ?
    H7B C7 H7A . . 109.5 ?
    C9 N8 C13 . . 125.5(9) ?
    C9 N8 H8 . . 117.2 ?
    C13 N8 H8 . . 117.2 ?
    N9 C9 N8 . . 118.6(10) ?
    N9 C9 C10 . . 124.3(10) ?
    N8 C9 C10 . . 117.1(9) ?
    C9 N9 H9A . . 120.0 ?
    C9 N9 H9B . . 120.0 ?
    H9A N9 H9B . . 120.0 ?
    C11 C10 C9 . . 119.4(10) ?
    C11 C10 H10 . . 120.3 ?
    C9 C10 H10 . . 120.3 ?
    C10 C11 C12 . . 121.3(10) ?
    C10 C11 H11 . . 119.4 ?
    C12 C11 H11 . . 119.4 ?
    C11 C12 C13 . . 121.6(10) ?
    C11 C12 H12 . . 119.2 ?
    C13 C12 H12 . . 119.2 ?
    C12 C13 N8 . . 115.1(10) ?
    C12 C13 C14 . . 128.1(11) ?
    N8 C13 C14 . . 116.8(10) ?
    C13 C14 H14A . . 109.5 ?
    C13 C14 H14B . . 109.5 ?
    H14A C14 H14B . . 109.5 ?
    C13 C14 H14C . . 109.5 ?
    H14A C14 H14C . . 109.5 ?
    H14B C14 H14C . . 109.5 ?
loop_
    _geom_torsion_atom_site_label_1
    _geom_torsion_atom_site_label_2
    _geom_torsion_atom_site_label_3
    _geom_torsion_atom_site_label_4
    _geom_torsion_site_symmetry_1
    _geom_torsion_site_symmetry_2
    _geom_torsion_site_symmetry_3
    _geom_torsion_site_symmetry_4
    _geom_torsion
    _geom_torsion_publ_flag
    C6 N1 C2 N2 . . . . -179.2(10) ?
    C6 N1 C2 C3 . . . . -1.6(15) ?
    N2 C2 C3 C4 . . . . 178.1(11) ?
    N1 C2 C3 C4 . . . . 0.7(15) ?
    C2 C3 C4 C5 . . . . 1.4(16) ?
    C3 C4 C5 C6 . . . . -2.8(17) ?
    C4 C5 C6 N1 . . . . 1.9(17) ?
    C4 C5 C6 C7 . . . . 179.9(11) ?
    C2 N1 C6 C5 . . . . 0.3(16) ?
    C2 N1 C6 C7 . . . . -177.9(9) ?
    C13 N8 C9 N9 . . . . 177.8(9) ?
    C13 N8 C9 C10 . . . . -2.5(13) ?
    N9 C9 C10 C11 . . . . -179.0(10) ?
    N8 C9 C10 C11 . . . . 1.4(13) ?
    C9 C10 C11 C12 . . . . 0.1(15) ?
    C10 C11 C12 C13 . . . . -0.6(16) ?
    C11 C12 C13 N8 . . . . -0.3(14) ?
    C11 C12 C13 C14 . . . . -178.6(10) ?
    C9 N8 C13 C12 . . . . 2.0(14) ?
    C9 N8 C13 C14 . . . . -179.5(9) ?
loop_
    _geom_hbond_atom_site_label_D
    _geom_hbond_atom_site_label_H
    _geom_hbond_atom_site_label_A
    _geom_hbond_site_symmetry_A
    _geom_hbond_distance_DH
    _geom_hbond_distance_HA
    _geom_hbond_distance_DA
    _geom_hbond_angle_DHA
    N1 H1 Br3 2_677 0.86 2.47 3.324(7) 172.1
    N8 H8 Br1 . 0.86 2.52 3.367(8) 170.3
    N9 H9B Br4 1_455 0.86 2.64 3.487(10) 167.5
    N2 H2B Br2 2_667 0.86 2.73 3.547(9) 158.0
data_global
_journal_date_recd_electronic     2008-04-15
_journal_date_accepted     2008-04-17
_journal_name_full     'Acta Crystallographica, Section E'
_journal_year     2008
_journal_volume     64
_journal_issue      5
_journal_page_first     m689
_journal_page_last     m690
_journal_paper_category     QM
_journal_coeditor_code     AT2561
_publ_contact_author_name     'Rawhi H. Al-Far'
_publ_contact_author_address
;
Faculty of Information Technology and Science
Al-Balqa'a Applied University
Salt
Jordan
;
_publ_contact_author_email     rohi@bau.edu.jo
_publ_contact_author_fax     ?
_publ_contact_author_phone     ?
_publ_section_title
;
Hydrogen bonded, \p--\p stacked and <i>X</i>...\p framework structure in
bis(2-amino-6-methylpyridinium) tetrabromidocuprate(II)
;
loop_
    _publ_author_name
    _publ_author_footnote
    _publ_author_address
    'Al-Far, Rawhi H.' .
;
Faculty of Information Technology and Science
Al-Balqa'a Applied University
Salt
Jordan
;
    'Ali, Basem Fares' .
;
Department of Chemistry
Al al-Bayt University
Mafraq 25113
Jordan
;
    'Haddad, Salim F.' .
;
Department of Chemistry
The University of Jordan
Amman
Jordan
;
