# Supplementary material for: Bis­(2-amino-6-methyl­pyridinium) tetra­bromido­cuprate(II)
Source: Acta Crystallogr Sect E Struct Rep Online. 2008 Apr 23;64(Pt 5):m689–90. doi: 10.1107/S1600536808010647 (PMC2961314; doi:10.1107/S1600536808010647)
Supplement: Supplementary file 2 [file e-64-0m689-Isup2.hkl]

# 
# h,k,l, Fc-squared, Fo-squared, sigma(Fo-squared) and status flag 
# 
data_I
_shelx_title ' SFH66 in P-1' 
_shelx_refln_list_code          4 
_shelx_F_calc_maximum      207.61 
_exptl_crystal_F_000       574.00 
_reflns_d_resolution_high  0.8255 
 
loop_ 
 _symmetry_equiv_pos_as_xyz 
 'x, y, z' 
 '-x, -y, -z' 
 
_cell_length_a     7.9238 
_cell_length_b     8.2521 
_cell_length_c    15.2916 
_cell_angle_alpha  78.472 
_cell_angle_beta   82.839 
_cell_angle_gamma  89.947 
 
_shelx_F_squared_multiplier     1.000 
 
loop_ 
 _refln_index_h 
 _refln_index_k 
 _refln_index_l 
 _refln_F_squared_calc 
 _refln_F_squared_meas 
 _refln_F_squared_sigma 
 _refln_observed_status 
   1   0   0      393.47      375.28     13.93 o 
   2   0   0       22.01      -22.69     29.45 o 
   3   0   0     2532.14     2632.35    116.61 o 
   4   0   0     1408.79     1096.88     66.07 o 
   5   0   0      351.03      287.35     67.66 o 
   6   0   0       88.61       84.38     75.62 o 
   7   0   0       80.65       34.63     89.95 o 
   8   0   0     2360.97     2358.13    144.07 o 
   9   0   0      350.02      193.03    128.95 o 
  -9   1   0       18.68      128.95     85.97 o 
  -8   1   0      405.64      416.30     75.62 o 
  -7   1   0        1.60      104.67     56.91 o 
  -6   1   0      231.78      154.02     47.76 o 
  -5   1   0    10240.43     9861.17    430.23 o 
  -4   1   0     3796.84     3481.28    134.92 o 
  -3   1   0      212.60      253.52     23.08 o 
  -2   1   0    13911.52    15855.41    306.06 o 
  -1   1   0     2064.51     2178.84     67.95 o 
   0   1   0      226.96      265.05     16.32 o 
   1   1   0     4415.85     4338.57    142.48 o 
   5   1   0      203.89      218.90     62.49 o 
   6   1   0     1414.82     1721.34    116.22 o 
   7   1   0      335.34      495.51    106.27 o 
   8   1   0       79.22      395.61    115.02 o 
   9   1   0      147.08      275.02    135.72 o 
  -9   2   0      135.85       85.17     70.84 o 
  -8   2   0       62.04      -24.68     60.50 o 
  -7   2   0      187.84      159.20     52.93 o 
  -6   2   0     1425.73     1359.96     55.72 o 
  -5   2   0      526.33      547.25     45.37 o 
  -4   2   0     2100.93     2086.70     91.94 o 
  -3   2   0      449.53      403.97     30.25 o 
  -2   2   0      745.11      852.51     38.61 o 
  -1   2   0     1681.61     1762.50    107.26 o 
   0   2   0      214.70      237.97     10.83 o 
   1   2   0      278.42      274.14     12.66 o 
   3   2   0    10751.83     9722.27    382.87 o 
   4   2   0      142.77       90.35     34.63 o 
   5   2   0      323.26      150.04     52.54 o 
   6   2   0       80.81      169.15     58.90 o 
   7   2   0      384.52      511.82     87.16 o 
   8   2   0       61.11      -96.71     96.71 o 
   9   2   0        6.23      -10.35    114.62 o 
  -9   3   0       12.68      -58.11     70.05 o 
  -8   3   0      114.39      -61.29     64.48 o 
  -7   3   0      268.90      189.05     57.71 o 
  -6   3   0     1765.79     1680.34     78.41 o 
  -5   3   0      339.77      272.23     41.79 o 
  -4   3   0      619.63      593.81     42.98 o 
  -3   3   0       14.91       44.18     25.87 o 
  -2   3   0    17446.44    17458.94    415.91 o 
  -1   3   0      138.24      128.21     26.27 o 
   0   3   0     3297.34     3489.88     90.82 o 
   1   3   0     9590.25     9808.98    874.80 o 
   3   3   0     6117.08     5288.19    200.99 o 
   4   3   0     1199.22      922.96     52.54 o 
   5   3   0      345.23      203.38     52.14 o 
   6   3   0     3051.25     2378.43    103.88 o 
   7   3   0       86.27      113.43     72.44 o 
   8   3   0       62.16       66.86     85.57 o 
  -8   4   0      260.28      280.99     67.26 o 
  -7   4   0     1026.80     1043.55     68.85 o 
  -6   4   0       49.16       -6.37     50.55 o 
  -5   4   0      233.44      253.92     44.18 o 
  -4   4   0     1471.66     1340.85     48.56 o 
  -3   4   0        7.21       33.43     31.04 o 
  -2   4   0     9848.23    10228.53    392.82 o 
  -1   4   0     4052.90     4015.53    128.75 o 
   0   4   0     5010.49     4588.19    295.71 o 
   1   4   0     1488.24     1465.84     48.62 o 
   2   4   0      805.87      801.57     44.58 o 
   3   4   0     3043.89     3283.08    148.85 o 
   4   4   0     1294.20     1007.33     55.32 o 
   5   4   0      738.44      797.19     57.71 o 
   6   4   0      282.18      152.43     61.69 o 
   7   4   0      718.27      645.55     84.77 o 
   8   4   0      105.59       62.09     84.38 o 
  -8   5   0      110.75      -19.50     73.23 o 
  -7   5   0       17.30      -64.48     64.48 o 
  -6   5   0      535.34      666.65     60.50 o 
  -5   5   0      313.80      368.94     50.15 o 
  -4   5   0      264.97      206.96     42.98 o 
  -3   5   0     1083.29     1076.98     54.53 o 
  -2   5   0     1838.32     1820.84     92.73 o 
  -1   5   0     1302.76     1266.05     44.99 o 
   0   5   0     2445.54     2263.10     79.80 o 
   1   5   0     3122.48     2999.08    235.81 o 
   2   5   0     2275.42     2072.37    111.44 o 
   3   5   0       59.87        7.96     41.39 o 
   5   5   0      865.50      755.00     68.85 o 
   6   5   0      141.14       82.78     65.67 o 
   7   5   0       65.99      -73.63     77.21 o 
   8   5   0        0.11       38.61     85.57 o 
  -7   6   0       38.12      -70.84     70.84 o 
  -6   6   0      313.37      245.56     65.27 o 
  -5   6   0       14.88       70.84     56.91 o 
  -4   6   0     1195.93     1212.30     64.08 o 
  -3   6   0     1506.11     1439.16     69.25 o 
  -2   6   0       57.72       20.30     42.98 o 
  -1   6   0      948.69     1031.12     41.04 o 
   0   6   0      898.85      906.42     89.55 o 
   1   6   0     1765.06     1826.19     70.84 o 
   2   6   0     1896.71     1819.64     78.41 o 
   3   6   0      984.72      975.89     59.30 o 
   4   6   0      512.91      554.81     60.50 o 
   5   6   0      168.18      218.90     62.88 o 
   6   6   0      134.05       75.22     73.23 o 
   7   6   0       45.78      -24.68     82.39 o 
  -6   7   0        2.98       -3.58     68.46 o 
  -5   7   0      128.62      159.99     64.87 o 
  -4   7   0      305.35      305.66     60.10 o 
  -3   7   0      861.58      895.10     61.29 o 
  -2   7   0      525.50      578.69     56.12 o 
  -1   7   0      271.31      311.98     37.43 o 
   0   7   0      398.46      426.16     38.13 o 
   1   7   0     1776.88     1648.49    113.43 o 
   2   7   0       19.31      -50.15     52.93 o 
   3   7   0      636.92      440.98     65.27 o 
   4   7   0       22.18       73.23     60.10 o 
   5   7   0      154.83      157.21     73.63 o 
   6   7   0       33.83      -46.17     83.18 o 
  -5   8   0       48.67       25.47     75.62 o 
  -4   8   0      223.59      248.75     68.85 o 
  -3   8   0       83.66       71.64     62.88 o 
  -2   8   0      637.72      685.75     67.66 o 
  -1   8   0      288.55      276.02     58.70 o 
   0   8   0      724.26      583.39     47.97 o 
   1   8   0       36.51       60.11    102.09 o 
   2   8   0       68.54       64.87     62.88 o 
   3   8   0      318.82      397.20     72.44 o 
   4   8   0        0.26       83.58     73.23 o 
   5   8   0        6.56      -84.77     84.77 o 
  -3   9   0       15.81      -11.54     73.63 o 
  -2   9   0        3.62       13.53     70.84 o 
  -1   9   0       82.80        4.58     77.41 o 
   0   9   0      166.11      107.93     51.75 o 
   1   9   0       61.69        2.92     51.92 o 
   2   9   0      149.82      157.21     77.21 o 
   3   9   0      251.64      214.92     82.39 o 
  -3  -9   1      174.58      200.19     86.37 o 
  -2  -9   1       31.75      -80.00     80.00 o 
  -1  -9   1      315.13      384.20     55.30 o 
   0  -9   1       24.11       76.34     51.88 o 
   1  -9   1        1.51      -59.30     59.30 o 
   2  -9   1       39.32       91.94     73.63 o 
   3  -9   1       94.86       33.03     77.61 o 
  -5  -8   1        0.37      -73.63     87.96 o 
  -4  -8   1      174.71      316.81     80.40 o 
  -3  -8   1      132.22       91.14     72.83 o 
  -2  -8   1      192.87      215.71     66.86 o 
  -1  -8   1      295.86      250.27     46.86 o 
   0  -8   1       17.40      -17.98     55.52 o 
   1  -8   1      139.43      185.06     43.73 o 
   2  -8   1      801.70      728.73     72.04 o 
   3  -8   1       51.04       13.93     63.68 o 
   4  -8   1       75.14      -64.08     69.65 o 
   5  -8   1      421.67      482.77     81.19 o 
  -6  -7   1       13.34      -11.54     86.37 o 
  -5  -7   1       16.33       54.13     73.23 o 
  -4  -7   1      186.89      144.47     71.64 o 
  -3  -7   1       84.88      -18.71     61.69 o 
  -2  -7   1      224.05      245.96     57.31 o 
  -1  -7   1       27.59       68.37     37.00 o 
   0  -7   1     3162.51     2916.40    225.86 o 
   1  -7   1       33.94      120.89     41.59 o 
   2  -7   1      313.33      461.28     54.53 o 
   3  -7   1      535.74      481.18     61.69 o 
   5  -7   1       22.73      -38.21     66.86 o 
   6  -7   1       11.01       16.32     69.25 o 
  -7  -6   1        1.48      -45.77     86.37 o 
  -6  -6   1       48.08      -13.53     79.60 o 
  -5  -6   1      496.24      581.47     74.03 o 
  -4  -6   1        7.83      111.04     54.53 o 
  -3  -6   1     2079.81     2105.80     89.95 o 
  -2  -6   1      442.41      481.18     51.74 o 
  -1  -6   1      296.58      295.75     33.06 o 
   0  -6   1      191.41      182.92     31.65 o 
   1  -6   1      444.09      384.96     33.19 o 
   2  -6   1      157.45      162.78     45.37 o 
   3  -6   1      292.63      330.34     48.56 o 
   4  -6   1       66.31       40.60     50.55 o 
   5  -6   1     1749.03     1692.68     76.42 o 
   6  -6   1        2.83      -24.68     62.09 o 
   7  -6   1      107.64       23.88     73.23 o 
  -7  -5   1       85.48       89.55     80.79 o 
  -6  -5   1      602.17      561.57     82.78 o 
  -5  -5   1      325.91      247.95     64.08 o 
  -4  -5   1        4.42       74.82     48.95 o 
  -3  -5   1      246.87      197.80     44.97 o 
  -2  -5   1      911.95      952.41     48.56 o 
  -1  -5   1     2296.59     2191.88     64.31 o 
   0  -5   1     5549.68     5954.08    307.65 o 
   1  -5   1      266.47      248.82     27.86 o 
   2  -5   1     2842.46     2868.76    122.98 o 
   3  -5   1     4701.40     4468.31    175.12 o 
   4  -5   1      243.89      206.16     45.37 o 
   5  -5   1      166.95      102.68     51.34 o 
   6  -5   1      313.37      286.16     59.70 o 
   7  -5   1      347.85      324.37     68.06 o 
   8  -5   1        2.27       37.81     70.45 o 
  -8  -4   1      267.26      493.91     97.11 o 
  -7  -4   1      141.27      301.68     78.01 o 
  -6  -4   1     1983.61     2028.19    124.97 o 
  -5  -4   1      157.11      131.74     58.11 o 
  -4  -4   1       16.89       80.40     42.98 o 
  -3  -4   1      110.32      155.22     36.62 o 
  -2  -4   1     8164.36     8046.71    394.02 o 
  -1  -4   1      220.46      197.56     23.48 o 
   0  -4   1      431.65      434.96     24.08 o 
   1  -4   1     1646.03     1495.04     67.46 o 
   2  -4   1     3733.62     3537.00    142.08 o 
   3  -4   1     1339.50     1277.97     43.78 o 
   4  -4   1      110.50      106.66     36.62 o 
   5  -4   1      325.22      239.20     46.57 o 
   6  -4   1     1682.30     1537.06     99.10 o 
   7  -4   1       12.34       -3.18     57.31 o 
   8  -4   1       77.05      152.83     64.48 o 
  -8  -3   1       69.02       12.34     96.71 o 
  -7  -3   1      775.30      740.67     89.95 o 
  -6  -3   1      182.57      226.06     67.66 o 
  -5  -3   1     1076.70      935.69     68.06 o 
  -4  -3   1      693.48      738.28     48.95 o 
  -3  -3   1      247.33      203.77     34.23 o 
  -2  -3   1     1817.31     1822.43     76.81 o 
  -1  -3   1      154.72      163.98     16.74 o 
   0  -3   1        5.48       30.56     14.21 o 
   1  -3   1     3050.56     2868.97     82.03 o 
   2  -3   1      463.41      455.31     27.86 o 
   3  -3   1     7498.24     7834.18    325.56 o 
   4  -3   1      529.09      547.25     37.01 o 
   5  -3   1      568.12      602.57     42.59 o 
   6  -3   1      172.25      241.19     46.57 o 
   7  -3   1       16.04      -50.94     52.54 o 
   8  -3   1      183.16      138.90     61.69 o 
   9  -3   1       48.79       11.94     68.85 o 
  -9  -2   1       15.80      -96.32    128.55 o 
  -8  -2   1      122.25       91.94    109.05 o 
  -7  -2   1        2.34      -15.12     87.56 o 
  -6  -2   1        4.10       24.28     70.45 o 
  -5  -2   1     1553.42     1652.09     96.32 o 
  -4  -2   1     4449.67     4220.76    202.98 o 
  -3  -2   1    18923.65    18168.57    573.91 o 
  -2  -2   1     3020.86     3268.75    130.54 o 
  -1  -2   1     2252.70     2107.50    199.99 o 
   0  -2   1      262.65      283.60     17.91 o 
   1  -2   1    33527.80    33629.07    753.01 o 
   2  -2   1     6106.77     6185.27    232.03 o 
   3  -2   1     4323.44     4584.53    158.80 o 
   4  -2   1     9741.14    10308.92    364.57 o 
   5  -2   1     5544.27     5719.62    226.06 o 
   6  -2   1      380.91      398.00     45.37 o 
   7  -2   1       69.97      -50.15     52.14 o 
   8  -2   1       15.70       -8.76     57.31 o 
   9  -2   1      161.57      109.85     69.65 o 
  -9  -1   1      245.28      464.06    141.69 o 
  -8  -1   1     1736.75     2092.27    156.01 o 
  -7  -1   1      960.28     1134.69    120.99 o 
  -6  -1   1      836.82     1133.89    105.87 o 
  -5  -1   1     1621.03     1589.60    100.30 o 
  -4  -1   1     1975.39     2461.21    121.39 o 
  -2  -1   1       12.06      -16.72     25.47 o 
  -1  -1   1     8792.60     9346.56    251.14 o 
   0  -1   1    21922.78    21556.21    877.18 o 
   1  -1   1     9677.12    10006.05    170.14 o 
   2  -1   1     1801.04     1986.01     74.82 o 
   3  -1   1     9736.25    10417.18    303.67 o 
   4  -1   1     2531.51     2253.46    100.69 o 
   5  -1   1     2831.26     2723.89    111.84 o 
   6  -1   1     1302.58     1286.72     66.86 o 
   7  -1   1      766.79      691.32     60.10 o 
   8  -1   1      199.75      151.24     64.87 o 
   9  -1   1      307.52      394.02     79.20 o 
  -9   0   1       43.34      148.85    120.20 o 
  -8   0   1      532.30      568.74    123.38 o 
  -7   0   1      646.73      674.21    105.47 o 
  -6   0   1      152.01       55.32     80.40 o 
  -5   0   1      136.35       71.64     66.47 o 
  -4   0   1     3005.84     2496.24    121.39 o 
  -3   0   1     1474.36     1308.22     66.86 o 
  -2   0   1     3658.59     3280.69    145.67 o 
   2   0   1       57.27       56.12     17.51 o 
   3   0   1     1582.37     1634.97     69.65 o 
   4   0   1     2681.88     2757.32    117.01 o 
   5   0   1      822.99      796.79     71.24 o 
   6   0   1       85.07      101.49     72.83 o 
   7   0   1      942.14      889.13    107.86 o 
   8   0   1      580.61      723.16    113.03 o 
   9   0   1       65.17      -64.87    123.38 o 
  -9   1   1      178.28      199.40     93.93 o 
  -8   1   1       72.54      165.17     76.42 o 
  -7   1   1      148.37      185.86     66.47 o 
  -6   1   1      969.75     1039.97     84.77 o 
  -5   1   1     3069.28     3133.43    139.70 o 
  -4   1   1      928.31      891.12     37.81 o 
  -3   1   1     9297.63     8884.49    302.08 o 
  -2   1   1     2386.00     2721.90     96.71 o 
  -1   1   1      870.79      929.23     28.85 o 
   0   1   1     7206.50     7663.79    103.34 o 
   1   1   1      405.59      375.85     34.43 o 
   4   1   1     1607.54     1223.84     60.89 o 
   5   1   1     2002.09     1862.23     88.36 o 
   6   1   1     1680.99     1705.82    124.18 o 
   7   1   1       13.05      204.97     87.16 o 
   8   1   1     1648.46     1879.34    147.66 o 
   9   1   1       30.54      336.71    125.77 o 
  -9   2   1        0.27        2.39     73.23 o 
  -8   2   1      196.37      192.23     62.88 o 
  -7   2   1     1118.09     1103.65     63.68 o 
  -6   2   1      207.56      210.54     46.17 o 
  -5   2   1    14363.03    15258.01    520.98 o 
  -4   2   1     2393.77     2183.81     91.14 o 
  -3   2   1      137.03      134.13     23.08 o 
  -2   2   1     2021.94     2074.36     86.76 o 
  -1   2   1     7483.51     7672.65    152.89 o 
   0   2   1      305.16      320.42     11.40 o 
   1   2   1    12260.08    12124.98    270.24 o 
   2   2   1       19.85       18.31     17.51 o 
   3   2   1    14667.49    12758.59    419.89 o 
   4   2   1    11732.25     9555.51    467.25 o 
   5   2   1       23.27       43.38     37.81 o 
   6   2   1      181.51      171.54     52.14 o 
   7   2   1      530.97      353.82     75.62 o 
   8   2   1        7.92       36.22     82.39 o 
   9   2   1      104.53       74.43    107.86 o 
  -9   3   1      481.55      480.38     76.81 o 
  -8   3   1        2.87       26.27     58.11 o 
  -7   3   1       21.54       -9.55     54.13 o 
  -6   3   1        7.37       59.30     44.97 o 
  -5   3   1      206.37      239.99     40.20 o 
  -4   3   1       30.29       68.06     31.44 o 
  -3   3   1     3606.39     3740.77    146.46 o 
  -2   3   1     3087.76     3673.12    135.32 o 
  -1   3   1    24014.14    24953.35    658.68 o 
   0   3   1     2761.95     2893.83     83.43 o 
   1   3   1     4162.61     3920.01    195.22 o 
   2   3   1      140.00      117.01     23.08 o 
   3   3   1      598.28      541.28     33.83 o 
   5   3   1      422.06      300.89     48.16 o 
   6   3   1      139.60       85.97     53.73 o 
   7   3   1      685.66      639.18     76.02 o 
   8   3   1       14.14      -70.05     76.02 o 
   9   3   1        0.80       89.95     89.15 o 
  -8   4   1      299.02      305.66     64.08 o 
  -7   4   1      127.54      212.93     59.70 o 
  -6   4   1     1510.35     1597.56     82.78 o 
  -5   4   1      541.72      618.89     48.95 o 
  -4   4   1       41.60        1.59     37.81 o 
  -3   4   1      603.15      663.06     39.80 o 
  -2   4   1    12695.50    13439.17    416.70 o 
  -1   4   1      187.00      193.01     19.41 o 
   0   4   1     2757.54     2817.10     96.12 o 
   1   4   1     1669.73     1517.95     79.20 o 
   2   4   1     3316.29     2953.93    119.00 o 
   3   4   1     1039.75     1088.92     55.72 o 
   4   4   1      613.27      753.01     43.38 o 
   5   4   1       88.88      105.47     45.77 o 
   6   4   1     3620.17     3274.72    111.04 o 
   7   4   1      332.57      267.06     71.24 o 
   8   4   1        8.04       86.37     72.83 o 
  -8   5   1        0.04      115.02     66.47 o 
  -7   5   1     1600.03     1613.48     81.99 o 
  -6   5   1      507.34      476.00     60.89 o 
  -5   5   1      121.79      109.45     50.15 o 
  -4   5   1      237.30      237.21     44.58 o 
  -3   5   1     1213.24     1096.88     48.16 o 
  -2   5   1      320.03      302.88     37.01 o 
  -1   5   1       69.22       44.44     23.50 o 
   0   5   1     2059.66     2330.52    173.73 o 
   1   5   1    11132.45    10312.36    325.92 o 
   2   5   1     4625.27     4050.42    175.52 o 
   3   5   1       46.52       88.36     37.81 o 
   4   5   1     1133.79     1072.60     65.67 o 
   5   5   1      131.13       47.36     52.54 o 
   6   5   1      510.26      345.06     69.25 o 
   8   5   1       49.41       45.77     80.00 o 
  -7   6   1      315.93      304.87     73.63 o 
  -6   6   1      188.37      214.52     64.08 o 
  -5   6   1      986.33     1043.15     66.07 o 
  -4   6   1      352.82      317.60     52.14 o 
  -3   6   1     1662.99     1631.39     68.06 o 
  -2   6   1     1199.38     1207.52     74.43 o 
  -1   6   1      678.06      725.50     36.43 o 
   0   6   1        1.48       20.45     28.14 o 
   1   6   1       69.53       58.04     29.10 o 
   2   6   1     1364.00     1361.15     77.61 o 
   3   6   1      962.46      911.02     57.31 o 
   4   6   1       46.16       15.52     51.34 o 
   5   6   1      764.37      901.07     68.85 o 
   6   6   1       97.69      165.17     69.65 o 
   7   6   1       12.45      -50.55     77.61 o 
  -6   7   1        2.38      -70.45     70.45 o 
  -5   7   1       62.34       36.62     62.49 o 
  -4   7   1      801.04      801.96     66.07 o 
  -3   7   1       75.14      -13.53     52.54 o 
  -2   7   1      302.63      397.60     51.74 o 
  -1   7   1        0.56       51.24     59.90 o 
   0   7   1     1408.59     1330.02     46.00 o 
   1   7   1       23.93       23.81     34.47 o 
   2   7   1        3.79       -6.77     50.15 o 
   3   7   1        6.01       11.54     53.73 o 
   4   7   1     1564.08     1344.83     81.99 o 
   5   7   1        3.04      -68.46     68.46 o 
   6   7   1        0.65      -11.14     75.22 o 
  -5   8   1      446.16      547.64     78.01 o 
  -4   8   1      112.02      251.93     65.67 o 
  -3   8   1      110.63       45.77     63.28 o 
  -2   8   1      636.84      645.55     66.86 o 
  -1   8   1     1139.95     1223.03     51.49 o 
   0   8   1       93.09      124.16     40.93 o 
   1   8   1      196.74      184.15     46.57 o 
   2   8   1       85.63       66.86     60.50 o 
   3   8   1       46.01       28.66     64.87 o 
   4   8   1      381.94      367.35     76.02 o 
   5   8   1      218.35      186.66     81.99 o 
  -3   9   1        0.86       -0.40     72.04 o 
  -2   9   1       18.46      -67.66     69.65 o 
  -1   9   1        1.58      -15.27     48.40 o 
   0   9   1       94.54       96.53     49.38 o 
   1   9   1      347.26      344.78     52.16 o 
   2   9   1       21.91       38.61     71.24 o 
   3   9   1      113.48      104.67     76.81 o 
  -2  -9   2      232.80      158.00     87.56 o 
  -1  -9   2       10.21       10.31    119.40 o 
   0  -9   2       85.72       -8.76     56.71 o 
   1  -9   2       79.29       28.58     69.45 o 
   2  -9   2       80.71       24.28     77.61 o 
   3  -9   2        1.79       14.73     77.61 o 
  -4  -8   2       16.91       80.79     82.39 o 
  -3  -8   2      342.21      414.71     80.40 o 
  -2  -8   2       70.96       68.46     70.84 o 
  -1  -8   2      300.91      305.74    144.67 o 
   0  -8   2       41.99      -11.80     46.57 o 
   1  -8   2       21.54      -43.62     83.18 o 
   2  -8   2       32.78       84.38     66.47 o 
   4  -8   2      147.25      181.09     74.43 o 
   5  -8   2      116.09      167.16     78.41 o 
  -6  -7   2       93.43      163.18     95.12 o 
  -5  -7   2        6.96      -70.45     81.19 o 
  -4  -7   2        0.02      -63.68     70.84 o 
  -3  -7   2      851.04      737.09     76.42 o 
  -2  -7   2       92.75      156.41     59.70 o 
  -1  -7   2      733.26      715.05     46.56 o 
   0  -7   2       18.66       36.25     39.40 o 
   1  -7   2     1652.58     1621.15     90.35 o 
   2  -7   2     1296.00     1352.79     69.25 o 
   3  -7   2        0.57      -12.34     56.12 o 
   4  -7   2       42.90       28.66     60.89 o 
   5  -7   2        2.64        1.19     67.66 o 
   6  -7   2      157.41      278.60     74.03 o 
  -7  -6   2      191.73      234.42     97.11 o 
  -6  -6   2      142.64      102.68     86.37 o 
  -5  -6   2      890.41      936.09     85.17 o 
  -4  -6   2      420.98      427.85     66.47 o 
  -3  -6   2      913.59      977.48     66.07 o 
  -2  -6   2      938.43      890.32     60.89 o 
  -1  -6   2      204.55      259.96     49.55 o 
   0  -6   2     1269.92     1320.58     41.65 o 
   1  -6   2      668.41      593.01     37.47 o 
   2  -6   2      688.00      622.47     53.33 o 
   3  -6   2     1492.84     1382.24     68.85 o 
   4  -6   2      346.78      349.44     55.32 o 
   5  -6   2       98.45       14.73     59.30 o 
   6  -6   2      599.55      503.86     69.25 o 
   7  -6   2        1.70       -6.37     72.04 o 
  -7  -5   2      340.84      426.25     95.92 o 
  -6  -5   2        0.03      -14.73     76.42 o 
  -5  -5   2     2155.72     1908.79    100.30 o 
  -4  -5   2       36.29      -54.53     56.52 o 
  -3  -5   2      314.31      256.71     50.94 o 
  -2  -5   2      104.97      111.84     41.79 o 
  -1  -5   2      254.51      235.69     30.25 o 
   0  -5   2      737.96      713.62     80.00 o 
   1  -5   2     1191.20     1136.68     63.08 o 
   2  -5   2      135.73      160.39     39.40 o 
   3  -5   2     1757.72     1586.81     85.97 o 
   4  -5   2     1107.75     1108.42     68.46 o 
   5  -5   2      942.96      902.26     62.49 o 
   6  -5   2       54.18       -1.99     56.52 o 
   7  -5   2        6.05       66.86     64.48 o 
   8  -5   2       58.78      115.82     70.84 o 
  -8  -4   2      164.92      454.91    102.68 o 
  -7  -4   2        1.75       11.94     84.38 o 
  -6  -4   2       47.14      141.69     72.83 o 
  -5  -4   2      399.87      384.86     67.66 o 
  -4  -4   2        1.47      -49.75     49.75 o 
  -3  -4   2     1382.90     1259.66     60.89 o 
  -2  -4   2      227.17      239.20     37.41 o 
  -1  -4   2     3539.79     3288.93    284.17 o 
   0  -4   2    10769.40    10995.12    292.96 o 
   1  -4   2     3687.18     3716.22    114.04 o 
   2  -4   2      208.58      229.64     33.83 o 
   3  -4   2      366.04      385.26     37.01 o 
   4  -4   2      245.01      283.77     40.60 o 
   5  -4   2      938.07      906.24     54.92 o 
   6  -4   2      124.54      119.40     51.74 o 
   7  -4   2      212.11      347.05     59.70 o 
   8  -4   2      376.82      520.18     69.25 o 
  -8  -3   2        3.98       71.64    104.67 o 
  -7  -3   2       24.81      -46.96     88.75 o 
  -6  -3   2      566.40      556.00     83.18 o 
  -5  -3   2     4499.12     4297.57    208.55 o 
  -3  -3   2     1537.72     1188.02     62.09 o 
  -2  -3   2     9742.19     8256.05    293.32 o 
  -1  -3   2        4.49        1.64     17.87 o 
   0  -3   2        1.63       -2.86     16.18 o 
   1  -3   2      151.83      147.04     16.88 o 
   2  -3   2     9804.17     9467.56    346.26 o 
   3  -3   2     1587.31     1553.38     58.51 o 
   4  -3   2     8555.97     8437.14    394.02 o 
   5  -3   2      205.48      217.31     40.99 o 
   6  -3   2     4374.43     3997.08    175.91 o 
   7  -3   2       86.21       93.93     54.53 o 
   8  -3   2       19.91       -9.15     61.29 o 
   9  -3   2        2.67      -16.72     67.66 o 
  -9  -2   2      208.97      490.73    138.10 o 
  -8  -2   2       61.80      -28.26    116.61 o 
  -6  -2   2       67.12      249.54     80.00 o 
  -5  -2   2       43.13       95.12     66.07 o 
  -4  -2   2      938.56      991.41     63.68 o 
  -3  -2   2     6983.48     7575.08    278.20 o 
  -2  -2   2     2354.22     2171.07     98.31 o 
  -1  -2   2     4305.83     4453.38    468.84 o 
   0  -2   2     5178.63     5177.27    177.90 o 
   1  -2   2    37598.58    35477.98    390.24 o 
   2  -2   2     2338.40     2505.39    103.48 o 
   3  -2   2     2638.46     2796.73    115.02 o 
   4  -2   2      528.12      528.14     33.83 o 
   5  -2   2       55.15       52.14     35.82 o 
   6  -2   2     1020.99      995.79     52.93 o 
   7  -2   2       32.98       -8.76     50.15 o 
   8  -2   2       18.00      -58.51     58.51 o 
   9  -2   2      158.50       93.53     66.47 o 
  -9  -1   2        9.16      -48.16    138.10 o 
  -8  -1   2        1.80      -15.92    124.18 o 
  -7  -1   2      691.41      758.58    122.19 o 
  -6  -1   2      134.46      246.76     94.72 o 
  -5  -1   2      252.19      299.69     83.18 o 
  -4  -1   2     1623.31     1744.82     89.15 o 
  -1  -1   2      101.73      136.40     17.87 o 
   0  -1   2     3152.28     3884.39    207.95 o 
   1  -1   2      876.37     1068.46     48.56 o 
   2  -1   2       78.71       85.17     19.10 o 
   3  -1   2       28.33       41.79     21.49 o 
   4  -1   2      522.76      480.78     30.65 o 
   5  -1   2     3683.88     3428.75    143.68 o 
   6  -1   2     1614.84     1673.98     82.78 o 
   7  -1   2      690.63      895.89     57.31 o 
   8  -1   2      105.78      -32.24     58.90 o 
   9  -1   2      380.75      345.86     72.04 o 
  -9   0   2      137.92      193.43    126.96 o 
  -8   0   2     1322.91     1341.25    132.14 o 
  -7   0   2      484.12      685.35    106.27 o 
  -6   0   2      279.34      339.49     83.98 o 
  -5   0   2      613.77      585.45     76.81 o 
  -4   0   2     8191.94     7154.40    318.80 o 
  -3   0   2      667.78      675.40     48.95 o 
  -2   0   2     7097.00     5944.48    229.25 o 
   2   0   2      185.22      195.81     35.02 o 
   3   0   2        5.48       -7.56     41.39 o 
   5   0   2      891.23      936.09     64.87 o 
   6   0   2      369.05      400.78     74.03 o 
   7   0   2     1246.05     1205.14    108.65 o 
   8   0   2      979.86     1128.32    123.38 o 
   9   0   2      445.14      390.04    125.77 o 
  -9   1   2      230.49      198.60    105.47 o 
  -8   1   2       27.43      -56.91     85.97 o 
  -7   1   2      115.37      244.77     72.44 o 
  -6   1   2     1229.94     1290.31     74.03 o 
  -5   1   2     9907.47    10402.85    382.48 o 
  -4   1   2     5127.17     5421.12    220.89 o 
  -3   1   2       56.84       36.62     24.68 o 
  -2   1   2    14256.16    13293.50    325.96 o 
  -1   1   2     4309.88     4428.98    109.19 o 
   0   1   2      724.24      745.12     46.96 o 
   1   1   2     3659.71     3818.76     98.78 o 
   2   1   2    27206.69    26801.92    440.58 o 
   3   1   2     4897.09     4734.57    171.54 o 
   5   1   2      118.16       91.14     34.63 o 
   6   1   2      454.57      511.82     54.92 o 
   7   1   2      244.34      397.60     69.65 o 
   8   1   2       88.83      121.79     92.34 o 
   9   1   2       83.69      197.01    118.21 o 
  -9   2   2      346.17      356.21     86.37 o 
  -8   2   2        7.83      -13.13     65.27 o 
  -7   2   2      540.15      539.29     65.27 o 
  -6   2   2      453.54      472.82     51.74 o 
  -5   2   2     1009.80     1010.91     54.13 o 
  -4   2   2     8161.82     8005.71    358.60 o 
  -3   2   2       64.41       46.17     22.69 o 
  -2   2   2      126.97      111.84     19.10 o 
  -1   2   2      514.26      459.02     20.17 o 
   0   2   2       89.86      106.43     10.69 o 
   1   2   2      159.75      133.16     13.93 o 
   2   2   2     6300.01     6082.59    245.96 o 
   3   2   2    13517.11    13538.67    408.74 o 
   4   2   2     6919.49     6592.42    243.18 o 
   5   2   2       41.79       10.35     35.82 o 
   6   2   2        0.83      -43.38     43.38 o 
   7   2   2       55.66       54.92     56.12 o 
   8   2   2       71.62      104.67     70.45 o 
   9   2   2       62.82      166.36     87.96 o 
  -9   3   2       10.55       46.17     75.22 o 
  -8   3   2       24.57       58.11     60.89 o 
  -7   3   2       72.29       68.06     56.91 o 
  -6   3   2       37.99       54.53     46.96 o 
  -5   3   2      438.31      433.02     43.78 o 
  -4   3   2      623.37      630.43     38.21 o 
  -3   3   2     3283.00     3396.91    136.91 o 
  -2   3   2    27263.47    26307.61    506.65 o 
  -1   3   2      321.28      304.41     21.89 o 
   0   3   2      338.15      401.99     18.11 o 
   1   3   2     9803.45    10251.29    814.10 o 
   2   3   2     1495.17     1288.71     58.90 o 
   3   3   2     2658.04     2568.67    102.29 o 
   4   3   2       70.29       85.57     31.04 o 
   7   3   2     1365.11     1063.85     80.40 o 
   8   3   2       60.65      115.42     64.48 o 
   9   3   2      182.40      347.45     81.19 o 
  -8   4   2       70.74      134.13     65.27 o 
  -7   4   2      441.20      450.13     64.08 o 
  -6   4   2     1033.63      908.23     69.25 o 
  -5   4   2      320.69      305.26     46.96 o 
  -4   4   2     4194.66     4483.04    189.45 o 
  -3   4   2      188.80      127.76     33.43 o 
  -2   4   2     4624.87     4393.89    162.78 o 
  -1   4   2    11864.10    12550.20    278.40 o 
   0   4   2        8.12        9.39     54.72 o 
   1   4   2     1216.99     1099.75    130.34 o 
   2   4   2     4762.35     4893.37    193.03 o 
   3   4   2      444.21      435.41     35.42 o 
   4   4   2     1969.85     1715.77     69.65 o 
   5   4   2        5.26        8.76     42.59 o 
   6   4   2       59.64       65.27     52.93 o 
   7   4   2     1201.65     1233.79     80.40 o 
  -8   5   2       40.66      -70.05     70.05 o 
  -7   5   2      108.45      111.04     66.47 o 
  -6   5   2     1796.64     1790.99    110.64 o 
  -5   5   2       33.83       23.88     49.75 o 
  -4   5   2      129.07      204.57     45.37 o 
  -3   5   2       21.18       -4.38     37.01 o 
  -2   5   2       14.74       40.60     34.23 o 
  -1   5   2      245.86      248.85     41.59 o 
   0   5   2      682.65      732.51     31.84 o 
   1   5   2     2177.21     2286.86     76.12 o 
   2   5   2     3304.69     3049.85    133.33 o 
   3   5   2       63.13       39.00     37.81 o 
   4   5   2        9.19       10.75     40.60 o 
   5   5   2        2.46       24.68     48.95 o 
   6   5   2      286.82      203.77     60.89 o 
   7   5   2       26.12      -13.13     66.07 o 
   8   5   2       21.25       72.83     74.82 o 
  -7   6   2      139.65       56.12     70.45 o 
  -6   6   2        9.39      -61.29     61.29 o 
  -4   6   2     2436.45     2315.15     91.14 o 
  -3   6   2      405.90      431.83     47.76 o 
  -2   6   2      100.58       82.78     40.99 o 
  -1   6   2     2092.11     2054.08    120.79 o 
   0   6   2        1.85      -13.54     27.01 o 
   1   6   2     4001.04     3785.43    121.10 o 
   2   6   2      636.52      612.12     49.75 o 
   3   6   2       30.19      -19.10     45.37 o 
   4   6   2      623.63      671.82     56.52 o 
   5   6   2       45.96       11.94     58.11 o 
   6   6   2        0.21       33.83     64.48 o 
   7   6   2      205.20      140.49     79.20 o 
  -6   7   2      222.46      258.70     71.64 o 
  -5   7   2       33.11       74.43     62.88 o 
  -4   7   2      924.96      951.21     68.06 o 
  -3   7   2     2667.29     2729.46    104.28 o 
  -2   7   2       61.42      140.49     48.95 o 
  -1   7   2       51.86      118.17     33.63 o 
   0   7   2        1.97      -33.48     33.48 o 
   1   7   2      460.75      458.43     37.71 o 
   2   7   2      170.65      115.02     51.74 o 
   3   7   2       70.54        9.15     53.73 o 
   4   7   2      160.29      113.03     58.90 o 
   5   7   2     1384.21     1212.70     87.96 o 
   6   7   2       24.74      113.83     72.44 o 
  -5   8   2       24.47       41.39     72.04 o 
  -4   8   2       68.98       72.04     65.27 o 
  -2   8   2      463.77      491.92     63.68 o 
  -1   8   2      450.91      518.21     44.61 o 
   0   8   2     1242.06     1260.85     51.36 o 
   1   8   2       24.69        9.95     41.09 o 
   2   8   2        8.93       66.07     58.51 o 
   3   8   2        4.53       33.43     61.29 o 
   4   8   2       54.10       48.95     68.06 o 
   5   8   2       12.60      167.95     73.63 o 
  -3   9   2      135.31      112.63     73.63 o 
  -2   9   2        0.44       71.64     66.47 o 
  -1   9   2      412.19      464.36     51.77 o 
   0   9   2      142.55       92.32     48.68 o 
   1   9   2        2.12       81.79     46.58 o 
   2   9   2       83.82       76.81     71.64 o 
   3   9   2      113.36       24.68     76.42 o 
  -1  -9   3      185.56      224.15     61.21 o 
   0  -9   3      147.73      284.15    173.13 o 
   1  -9   3       12.63      -57.67     57.67 o 
   2  -9   3        5.07        1.99     81.19 o 
  -4  -8   3        2.84      -90.35     90.35 o 
  -3  -8   3       32.74      130.15     81.99 o 
  -2  -8   3     1105.87     1190.41    101.09 o 
  -1  -8   3       20.84      122.83     50.52 o 
   0  -8   3        3.80       -0.92     49.24 o 
   1  -8   3       14.29      -48.68     48.68 o 
   2  -8   3       54.19      -70.84     70.84 o 
   3  -8   3       46.27       54.13     70.45 o 
   4  -8   3        0.02      -15.12     72.83 o 
   5  -8   3      227.39      206.96     84.38 o 
  -5  -7   3        0.64      -41.79     91.54 o 
  -4  -7   3       65.75      -24.68     79.60 o 
  -3  -7   3       43.07      -46.17     70.84 o 
  -2  -7   3      358.11      264.67     69.25 o 
  -1  -7   3      430.53      493.23     70.84 o 
   0  -7   3     1858.42     1750.10    161.59 o 
   1  -7   3      143.15      183.22     41.58 o 
   2  -7   3      561.90      534.51     63.68 o 
   3  -7   3      131.42      204.57     62.09 o 
   4  -7   3       42.52       88.75     64.08 o 
   5  -7   3        9.48      -55.32     71.24 o 
   6  -7   3        3.99       88.36     74.43 o 
  -6  -6   3       20.16      -55.32     93.13 o 
  -5  -6   3      262.70      284.97     81.19 o 
  -4  -6   3      144.98      262.68     67.26 o 
  -3  -6   3      647.90      726.74     65.67 o 
  -2  -6   3      381.24      406.75     58.90 o 
  -1  -6   3      223.33      170.21     38.27 o 
   0  -6   3       49.90       70.91     35.58 o 
   1  -6   3     2281.99     2240.53     74.19 o 
   2  -6   3       27.56      121.39     49.35 o 
   3  -6   3      593.62      537.69     55.72 o 
   4  -6   3       20.47      -54.13     54.92 o 
   5  -6   3      413.33      420.28     68.46 o 
   6  -6   3        2.15       18.71     66.07 o 
   7  -6   3       33.10      -77.61     77.61 o 
  -7  -5   3       31.99      -35.82     98.31 o 
  -6  -5   3      177.92      320.79     87.96 o 
  -5  -5   3      230.07      222.88     75.22 o 
  -4  -5   3     2154.70     1720.14    122.19 o 
  -3  -5   3       68.72       73.63     52.14 o 
  -2  -5   3        1.66      -23.88     46.17 o 
  -1  -5   3       58.66       51.02     29.96 o 
   0  -5   3     1344.73     1284.24     43.88 o 
   1  -5   3     1582.29     1534.82     86.96 o 
   2  -5   3      816.74      884.75     49.75 o 
   3  -5   3     4489.92     4218.37    174.32 o 
   4  -5   3     1364.63     1270.41     60.10 o 
   5  -5   3      101.22       99.10     55.32 o 
   6  -5   3      240.21       86.76     61.29 o 
   7  -5   3       72.90       63.28     67.26 o 
   8  -5   3        1.55       70.05     72.44 o 
  -8  -4   3       58.54      267.85    112.24 o 
  -6  -4   3        0.59      -81.99     81.99 o 
  -5  -4   3       47.27       82.39     68.85 o 
  -4  -4   3     1407.52     1517.56    108.65 o 
  -3  -4   3     1014.29      912.21     59.30 o 
  -2  -4   3    11051.08    11090.99    527.74 o 
  -1  -4   3       33.56       65.35     25.74 o 
   0  -4   3       73.22       81.21     25.47 o 
   1  -4   3     9692.53     9683.49    492.92 o 
   2  -4   3     1162.89     1289.91     57.31 o 
   3  -4   3     1443.55     1377.47     62.09 o 
   4  -4   3        5.76        8.76     40.20 o 
   5  -4   3     1224.87     1182.85     65.67 o 
   6  -4   3      941.90      876.39     62.09 o 
   7  -4   3       78.68      104.67     60.89 o 
  -8  -3   3       77.69       29.05    118.60 o 
  -7  -3   3      373.40      444.96    104.28 o 
  -6  -3   3      155.79      244.37     84.77 o 
  -5  -3   3     1250.44     1115.59     89.95 o 
  -4  -3   3     2594.51     2776.83     91.94 o 
  -3  -3   3        2.30      -42.19     42.19 o 
  -2  -3   3     1554.91     1448.31     72.44 o 
  -1  -3   3     4302.55     4372.00    303.47 o 
   0  -3   3     2707.18     2559.50     86.09 o 
   1  -3   3     1950.67     1786.90     56.74 o 
   2  -3   3      290.55      348.65     31.44 o 
   3  -3   3     3944.29     3682.27    160.79 o 
   4  -3   3       17.54       27.46     35.42 o 
   5  -3   3      322.07      340.29     43.78 o 
   6  -3   3        4.84      -48.16     48.16 o 
   7  -3   3      781.50      708.43     64.87 o 
   8  -3   3       77.90      131.34     64.08 o 
   9  -3   3      174.89       83.18     71.24 o 
  -8  -2   3      122.20      194.62    122.19 o 
  -7  -2   3      117.40      115.42    105.87 o 
  -6  -2   3      580.26      894.70    100.30 o 
  -5  -2   3     1765.99     2225.60    157.21 o 
  -4  -2   3      850.21      981.86     72.04 o 
  -3  -2   3     1586.30     1872.58    110.64 o 
  -2  -2   3     1959.04     2174.66     97.91 o 
  -1  -2   3     3859.69     4026.70    199.40 o 
   0  -2   3     4188.05     4559.22    123.40 o 
   1  -2   3     8738.16     8984.12    228.66 o 
   2  -2   3      808.44      825.45     48.56 o 
   3  -2   3     2336.21     2295.25     95.52 o 
   4  -2   3     4009.91     3657.59    150.44 o 
   5  -2   3     1015.86     1010.51     46.17 o 
   6  -2   3      212.53      211.34     45.77 o 
   7  -2   3      195.92      210.94     53.33 o 
   8  -2   3      338.05      360.59     62.49 o 
   9  -2   3      385.42      345.46     71.64 o 
  -9  -1   3      373.40      405.16    152.03 o 
  -8  -1   3      455.45      740.67    135.72 o 
  -7  -1   3      788.98      744.65    127.76 o 
  -6  -1   3      209.20      186.66     98.31 o 
  -5  -1   3       18.76      -25.07     80.79 o 
  -3  -1   3      828.18      872.41     63.68 o 
  -2  -1   3     1332.92     1362.74     65.27 o 
  -1  -1   3    43101.39    48084.42    892.31 o 
   0  -1   3     8926.69    11034.89    749.23 o 
   1  -1   3    20838.90    24395.65    401.18 o 
   3  -1   3     1076.03     1217.47     63.68 o 
   4  -1   3     2085.29     2003.12     91.54 o 
   5  -1   3       24.43       84.77     35.42 o 
   6  -1   3       83.49      117.01     41.39 o 
   7  -1   3     1705.36     1673.98     79.20 o 
   8  -1   3       88.94       -1.19     60.10 o 
   9  -1   3      468.85      452.92     71.24 o 
  -9   0   3       12.82      -67.66    126.17 o 
  -8   0   3       51.87       53.73    112.63 o 
  -7   0   3      785.28      761.77    114.62 o 
  -6   0   3     3401.60     3423.57    146.06 o 
  -5   0   3      273.91      310.04     74.43 o 
  -4   0   3     4813.22     4429.71    224.87 o 
  -3   0   3     6271.88     5242.42    257.50 o 
  -2   0   3      663.29      563.56     43.78 o 
  -1   0   3     1271.65     1190.07     80.20 o 
   0   0   3      140.74      133.81     18.85 o 
   2   0   3     7776.67     6654.11    254.72 o 
   3   0   3      158.67      138.50     41.79 o 
   4   0   3       72.37      187.06     52.14 o 
   5   0   3     6528.66     7427.02    313.22 o 
   6   0   3     1109.47     1123.55     77.61 o 
   7   0   3      131.85      202.18     68.46 o 
   8   0   3       73.23      265.86     92.73 o 
   9   0   3        2.72       31.84    113.83 o 
  -9   1   3       28.02      135.32    105.47 o 
  -8   1   3      293.57      306.06     96.32 o 
  -7   1   3      786.57      828.63     89.95 o 
  -6   1   3     1108.62     1205.93     79.60 o 
  -5   1   3     1122.03     1351.60     87.16 o 
  -4   1   3     1062.68     1131.90     58.90 o 
  -3   1   3       79.40      103.48     30.25 o 
  -2   1   3      198.06      199.40     24.68 o 
  -1   1   3     2613.99     2879.63     77.22 o 
   0   1   3    23899.53    22844.77    257.19 o 
   1   1   3    10074.52     9834.78    171.52 o 
   2   1   3    36454.33    35205.23    515.80 o 
   3   1   3     2017.10     1906.01     86.37 o 
   4   1   3      652.20      568.74     31.84 o 
   5   1   3      249.09      267.06     35.42 o 
   6   1   3      265.65      226.06     42.98 o 
   7   1   3       49.52       22.69     51.74 o 
   8   1   3      294.80      405.16     69.25 o 
   9   1   3       27.73       63.68     88.75 o 
  -9   2   3      246.32      366.16     88.75 o 
  -8   2   3      101.38       64.87     72.44 o 
  -7   2   3      285.63      357.80     64.87 o 
  -6   2   3       36.09       30.65     49.75 o 
  -5   2   3     4837.44     4421.35    186.66 o 
  -4   2   3       29.22       40.60     32.64 o 
  -3   2   3     8169.05     7748.21    308.05 o 
  -2   2   3     2022.00     2036.55     93.53 o 
  -1   2   3    28477.71    27431.34    307.88 o 
   0   2   3     9371.11    10186.23    272.63 o 
   1   2   3     4049.30     3875.62    176.71 o 
   2   2   3        9.10       49.35     18.31 o 
   3   2   3     9914.21    10129.42    352.23 o 
   4   2   3     5144.43     4662.54    190.24 o 
   5   2   3     3207.95     3023.58    143.28 o 
   6   2   3      412.66      405.16     47.76 o 
   7   2   3     1386.25     1234.98     73.23 o 
   8   2   3      625.18      632.02     69.25 o 
   9   2   3        1.28       15.12     74.03 o 
  -8   3   3      131.44      121.39     64.08 o 
  -7   3   3      226.73      136.51     60.50 o 
  -6   3   3     1331.09     1503.24     73.23 o 
  -5   3   3     1077.29     1031.61     52.14 o 
  -4   3   3       60.23       64.87     33.43 o 
  -3   3   3     1479.90     1390.60     58.90 o 
  -2   3   3     4936.40     5095.56    169.55 o 
  -1   3   3    15249.75    14790.53    563.76 o 
   0   3   3     1853.34     1916.16     54.33 o 
   1   3   3     2018.12     2046.83     60.87 o 
   2   3   3      383.11      386.46     25.87 o 
   3   3   3     4842.36     4395.88    180.69 o 
   4   3   3     1420.34     1137.48     47.76 o 
   5   3   3        1.24       12.34     37.41 o 
   6   3   3       70.71       27.86     46.17 o 
   7   3   3      489.03      391.23     63.28 o 
   8   3   3       24.72      -22.69     63.68 o 
   9   3   3        3.58      -54.92     74.43 o 
  -8   4   3        2.13       27.46     63.28 o 
  -7   4   3       26.11      104.28     59.70 o 
  -6   4   3      423.70      411.13     55.72 o 
  -5   4   3      199.16      142.88     48.16 o 
  -4   4   3       11.30      -39.00     39.00 o 
  -3   4   3      245.66      287.35     33.83 o 
  -2   4   3     8101.93     8447.09    338.70 o 
  -1   4   3     3491.03     3325.87     93.57 o 
   0   4   3     2443.14     2424.52    102.09 o 
   1   4   3       65.06       65.07     17.73 o 
   2   4   3      946.59     1004.15     43.78 o 
   3   4   3       16.41       -1.99     30.65 o 
   4   4   3      472.23      514.21     40.99 o 
   5   4   3      157.39      144.47     44.18 o 
   6   4   3     2441.05     2099.83    126.17 o 
   7   4   3       20.61       74.43     58.11 o 
   8   4   3      111.54      190.64     66.47 o 
  -8   5   3       68.20       70.45     70.84 o 
  -7   5   3     1788.24     1791.38     84.77 o 
  -6   5   3       58.52       80.79     56.91 o 
  -5   5   3      593.08      696.10     57.31 o 
  -4   5   3      551.05      622.07     48.95 o 
  -3   5   3      209.75      228.45     39.80 o 
  -2   5   3      161.11      252.73     35.42 o 
  -1   5   3      424.15      423.77     26.88 o 
   0   5   3     3068.63     3332.66    100.50 o 
   1   5   3    10215.77     9701.97    302.31 o 
   2   5   3     3917.92     3739.98    169.94 o 
   4   5   3      862.01      764.15     51.74 o 
   5   5   3      173.80      175.52     50.55 o 
   6   5   3       28.23      -30.65     54.53 o 
   7   5   3       16.99       17.51     63.28 o 
   8   5   3       98.93      197.80     72.44 o 
  -7   6   3        0.39      -71.64     71.64 o 
  -6   6   3      352.38      446.15     64.08 o 
  -5   6   3       65.41      165.57     56.12 o 
  -4   6   3     1734.31     1654.87     72.83 o 
  -3   6   3     3361.59     3173.63    134.92 o 
  -2   6   3       33.77       77.21     41.79 o 
  -1   6   3     1999.66     1996.98    124.97 o 
   0   6   3      113.42      121.41     38.80 o 
   1   6   3      198.00      235.30     29.55 o 
   2   6   3     3602.89     3819.58    163.58 o 
   3   6   3       91.32       96.71     44.58 o 
   5   6   3      591.48      537.69     65.27 o 
   6   6   3       61.28       61.29     63.68 o 
   7   6   3       21.65       24.68     72.83 o 
  -6   7   3        0.92      -37.01     68.46 o 
  -5   7   3        7.42       93.13     62.49 o 
  -4   7   3      888.68      830.22     67.66 o 
  -3   7   3     1062.68     1153.40     66.47 o 
  -2   7   3      343.55      440.58     52.93 o 
  -1   7   3        0.79       40.29     33.20 o 
   0   7   3       12.99       16.72     32.65 o 
   1   7   3       20.26        8.32     36.42 o 
   2   7   3       76.82      134.92     48.56 o 
   3   7   3        4.72        4.78     51.74 o 
   4   7   3     1527.57     1576.07     93.53 o 
   5   7   3        0.71      -23.08     63.28 o 
   6   7   3       47.54      -24.68     72.83 o 
  -5   8   3        3.25       17.51     71.64 o 
  -4   8   3      144.72      159.20     64.87 o 
  -3   8   3       42.85       66.86     61.29 o 
  -2   8   3        3.14      -17.91     56.52 o 
  -1   8   3     1780.72     1719.83     66.02 o 
   0   8   3      256.09      309.15     42.35 o 
   1   8   3       40.93       49.15     41.39 o 
   2   8   3      875.99     1007.33     67.26 o 
   3   8   3       15.88       96.32     59.30 o 
   4   8   3      134.23      170.34     66.86 o 
   5   8   3      143.77      310.84     72.83 o 
  -3   9   3      188.56      257.90     70.84 o 
  -2   9   3       10.37       -1.99     66.47 o 
  -1   9   3        0.09      -48.69     48.69 o 
   0   9   3     1267.76     1350.89     79.60 o 
   1   9   3      118.39      124.20     70.45 o 
   2   9   3       27.44      -31.44     67.66 o 
   3   9   3        0.21       24.28     70.45 o 
  -1  -9   4       28.92       62.76     76.02 o 
   0  -9   4        1.84      -38.70    143.08 o 
   1  -9   4      126.34       74.97    116.61 o 
   2  -9   4      149.27      204.57     88.75 o 
  -3  -8   4      146.26      193.82     93.13 o 
  -2  -8   4        9.60      -62.49     83.18 o 
  -1  -8   4      731.54      669.24     63.04 o 
   0  -8   4        0.31       34.11     53.44 o 
   1  -8   4        5.00       34.52     87.36 o 
   2  -8   4        0.95       -5.57     74.82 o 
   3  -8   4       16.37      106.66     74.43 o 
   4  -8   4       47.07      -25.47     78.01 o 
  -5  -7   4       52.97      -66.47     99.50 o 
  -4  -7   4        0.06      -42.98     83.98 o 
  -3  -7   4       23.55      -24.28     79.20 o 
  -2  -7   4      403.22      499.88     78.41 o 
  -1  -7   4       86.54       34.15     47.70 o 
   0  -7   4       62.76      103.08     64.08 o 
   1  -7   4     1329.22     1278.74    156.81 o 
   2  -7   4      146.26      189.84     63.68 o 
   3  -7   4       12.52       13.13     64.87 o 
   4  -7   4      228.51       70.45     72.44 o 
   5  -7   4       72.35      130.54     73.63 o 
   6  -7   4      215.11      113.43     82.78 o 
  -6  -6   4       80.37      144.87    102.29 o 
  -5  -6   4       74.91       15.92     87.96 o 
  -4  -6   4       33.52       19.10     75.22 o 
  -3  -6   4      181.58      273.82     68.85 o 
  -2  -6   4      262.65      201.78     64.48 o 
  -1  -6   4     1467.44     1374.54    103.08 o 
   0  -6   4      935.14      963.33     60.89 o 
   1  -6   4      918.18      833.51     64.67 o 
   2  -6   4     3573.85     3201.09    150.44 o 
   3  -6   4       16.08      -44.18     54.92 o 
   4  -6   4       75.62       89.15     58.90 o 
   5  -6   4       20.94       35.02     65.67 o 
   6  -6   4       10.97       20.30     69.25 o 
   7  -6   4        4.50      -74.82     79.60 o 
  -7  -5   4      333.16      148.45    114.23 o 
  -6  -5   4        4.18      -48.95     93.93 o 
  -5  -5   4      711.03      794.00     94.33 o 
  -4  -5   4       14.79       27.06     68.46 o 
  -3  -5   4     3177.49     2827.37    132.53 o 
  -2  -5   4       68.10       70.84     52.54 o 
  -1  -5   4      209.12      173.59     46.57 o 
   0  -5   4       54.12       77.37     32.35 o 
   1  -5   4      265.27      227.07     33.77 o 
   2  -5   4        0.09       58.90     44.58 o 
   3  -5   4     1660.30     1435.97     76.02 o 
   4  -5   4      626.56      586.65     56.91 o 
   5  -5   4     1563.59     1510.00     82.78 o 
   6  -5   4       36.65       -5.97     62.09 o 
   7  -5   4       14.13       51.34     66.86 o 
   8  -5   4        9.17       57.71     74.82 o 
  -7  -4   4       25.99       80.79    105.47 o 
  -6  -4   4       27.00      235.61     89.55 o 
  -5  -4   4      161.62      277.40     80.00 o 
  -4  -4   4      895.77      787.64     77.61 o 
  -3  -4   4       13.11      -19.50     52.93 o 
  -2  -4   4       61.83       16.72     48.56 o 
  -1  -4   4     2456.53     2284.34    193.23 o 
   0  -4   4     3969.65     4022.49    119.45 o 
   1  -4   4       38.57       55.63     26.29 o 
   2  -4   4       42.79       -5.17     39.00 o 
   3  -4   4      278.64      245.17     42.19 o 
   4  -4   4     2700.43     2812.65    126.96 o 
   5  -4   4      402.52      405.16     54.92 o 
   6  -4   4       11.10       39.40     56.91 o 
   7  -4   4       45.99       -8.36     64.48 o 
   8  -4   4      134.29      -27.46     74.03 o 
  -8  -3   4       18.26       95.12    126.56 o 
  -7  -3   4      143.17      230.44    103.08 o 
  -6  -3   4       13.95      -50.55     91.14 o 
  -5  -3   4      697.81      719.18     90.35 o 
  -4  -3   4     3949.56     3670.73    154.02 o 
  -3  -3   4      304.41      239.99     55.72 o 
  -2  -3   4     7026.37     6950.22    260.69 o 
  -1  -3   4     5009.21     5359.04    154.36 o 
   0  -3   4     4966.56     5616.81    264.07 o 
   1  -3   4       98.06       79.48     23.63 o 
   2  -3   4      830.88      734.70     46.17 o 
   3  -3   4     1269.18     1252.10     52.14 o 
   4  -3   4     2706.16     2412.66    115.82 o 
   5  -3   4      437.49      355.81     48.56 o 
   6  -3   4     2089.73     1682.73    102.68 o 
   7  -3   4        0.03      -32.24     58.11 o 
   8  -3   4      496.53      538.09     70.45 o 
   9  -3   4        2.60      -71.64     71.64 o 
  -8  -2   4      108.62       59.30    133.33 o 
  -7  -2   4     2229.20     2908.16    148.05 o 
  -6  -2   4      339.97      392.43    104.28 o 
  -5  -2   4      863.39      970.71     95.92 o 
  -4  -2   4      983.81     1099.27     80.79 o 
  -3  -2   4      784.34      929.72     65.27 o 
  -2  -2   4        5.04       42.59     40.99 o 
  -1  -2   4     1878.48     2025.19    286.56 o 
   0  -2   4     1667.16     1734.43     84.38 o 
   1  -2   4    11361.50    12206.53    313.36 o 
   2  -2   4     6923.79     7942.03    376.11 o 
   3  -2   4     4067.79     4280.46    167.56 o 
   4  -2   4     1677.55     1626.22     85.17 o 
   5  -2   4       38.00       39.00     41.39 o 
   6  -2   4      246.56      239.20     49.75 o 
   7  -2   4       82.13       22.69     54.53 o 
   8  -2   4      144.60       99.90     62.88 o 
   9  -2   4      129.44      102.29     70.05 o 
  -8  -1   4        0.97      -28.66    127.36 o 
  -7  -1   4      168.03      255.91    111.84 o 
  -6  -1   4      128.23       -6.77    102.68 o 
  -5  -1   4       61.75       88.36     85.57 o 
  -4  -1   4      809.40      874.00     82.78 o 
  -3  -1   4     3671.92     3740.77    196.21 o 
  -1  -1   4      135.74      138.89     30.95 o 
   2  -1   4     6765.38     8239.34    294.52 o 
   3  -1   4        4.92       50.55     41.79 o 
   4  -1   4     1093.01     1286.33     61.69 o 
   5  -1   4      614.98      642.77     53.33 o 
   6  -1   4     1509.86     1424.83     80.79 o 
   7  -1   4      625.80      559.19     61.69 o 
   8  -1   4       66.86       77.21     57.71 o 
   9  -1   4      215.74      176.31     67.66 o 
  -9   0   4       22.29     -135.72    135.72 o 
  -8   0   4      177.36      254.72    119.80 o 
  -7   0   4      859.78     1067.03    117.41 o 
  -6   0   4     1150.63     1192.00    107.86 o 
  -5   0   4      744.80      892.31     86.76 o 
  -4   0   4    10384.41     9413.83    364.57 o 
  -3   0   4     1356.55     1289.91     66.47 o 
  -2   0   4      731.95      686.94     49.75 o 
  -1   0   4     7960.56     7275.66    197.84 o 
   0   0   4      582.43      545.60     27.86 o 
   1   0   4      569.57      530.57     27.99 o 
   2   0   4    14645.68    13039.18    556.80 o 
   3   0   4     2425.70     2503.00    136.51 o 
   4   0   4    14839.67    12070.46    453.72 o 
   5   0   4      430.91      508.64     74.03 o 
   6   0   4       29.09      -27.06     88.36 o 
   7   0   4     1111.33     1250.51    126.56 o 
   8   0   4      151.35      124.97     75.22 o 
   9   0   4        5.08      -43.38     80.40 o 
  -9   1   4      552.98      597.00    123.38 o 
  -8   1   4      132.45      191.44     93.13 o 
  -7   1   4       29.55      -74.82     86.76 o 
  -6   1   4     5044.52     5037.85    236.41 o 
  -5   1   4     1027.38     1006.93     71.24 o 
  -4   1   4     4036.42     3942.96    159.20 o 
  -3   1   4       36.41       95.12     35.02 o 
  -2   1   4     2842.05     3004.88    126.56 o 
  -1   1   4    22685.40    22544.35    342.49 o 
   0   1   4     7517.97     8300.29    212.73 o 
   1   1   4     6167.29     5703.53    206.16 o 
   2   1   4    13412.67    13927.91    379.69 o 
   3   1   4     3429.10     3363.87    135.72 o 
   4   1   4     5132.19     5296.94    197.41 o 
   5   1   4     1106.25     1282.35     76.42 o 
   6   1   4      515.32      390.44     48.56 o 
   7   1   4      699.22      650.33     58.11 o 
   8   1   4      562.18      508.64     63.28 o 
   9   1   4       40.53       53.73     69.65 o 
  -8   2   4      259.14      245.56     81.99 o 
  -7   2   4      131.80       44.18     70.84 o 
  -6   2   4        6.39       90.74     55.72 o 
  -5   2   4      920.94      961.56     58.11 o 
  -4   2   4     3868.80     3522.67    153.23 o 
  -3   2   4     1099.93     1029.22     54.92 o 
  -2   2   4      493.68      503.07     26.67 o 
  -1   2   4      102.96      145.21     35.02 o 
   0   2   4    13436.31    13536.68    260.69 o 
   1   2   4       29.19       27.46     13.13 o 
   2   2   4      594.86      654.71     38.61 o 
   3   2   4     2955.56     3046.27    122.98 o 
   4   2   4      131.56       95.52     29.45 o 
   5   2   4      309.42      308.85     39.00 o 
   6   2   4       33.46       36.22     42.19 o 
   7   2   4      379.76      365.36     57.31 o 
   8   2   4      184.26      234.42     60.50 o 
   9   2   4       23.24       78.80     66.86 o 
  -8   3   4       44.46       72.44     68.85 o 
  -7   3   4        0.84       43.38     61.69 o 
  -6   3   4      826.67      793.21     60.89 o 
  -5   3   4      825.30      881.96     52.14 o 
  -4   3   4     1091.00     1139.86     57.31 o 
  -3   3   4     7498.38     8111.98    349.44 o 
  -2   3   4     6292.27     5764.59    278.20 o 
  -1   3   4       48.47       76.03     22.29 o 
   0   3   4      124.18      115.28     16.91 o 
   1   3   4       64.93       53.21     15.62 o 
   2   3   4     6047.60     5211.37    189.45 o 
   3   3   4       83.63       56.12     28.26 o 
   4   3   4      659.89      608.94     40.60 o 
   5   3   4     5028.61     4401.85    192.23 o 
   6   3   4     1104.43      868.03     64.48 o 
   7   3   4      939.09      792.41     66.86 o 
   8   3   4       23.72      -56.91     61.29 o 
   9   3   4        0.23       40.99     70.05 o 
  -8   4   4      547.09      516.20     74.82 o 
  -7   4   4     1526.26     1633.78     80.79 o 
  -6   4   4     1231.10     1299.06     85.97 o 
  -5   4   4      205.57      141.29     49.35 o 
  -4   4   4     2087.72     1953.77    103.48 o 
  -3   4   4      795.67      737.89     40.99 o 
  -2   4   4      351.08      343.87     33.03 o 
  -1   4   4     4612.95     4620.90    127.18 o 
   0   4   4    12798.02    13053.93    297.39 o 
   1   4   4     3979.54     3631.78    359.39 o 
   2   4   4     4288.05     4492.99    175.91 o 
   3   4   4     4780.73     5310.08    203.77 o 
   4   4   4      357.85      370.14     40.60 o 
   5   4   4       15.85      -15.52     42.59 o 
   6   4   4       10.61        1.99     49.35 o 
   7   4   4      421.85      384.07     65.67 o 
   8   4   4       96.10      113.83     65.27 o 
  -8   5   4        6.66      -31.84     72.44 o 
  -7   5   4       13.05      -67.66     67.66 o 
  -6   5   4     2304.94     2345.40    120.20 o 
  -5   5   4        3.80      -40.20     51.74 o 
  -4   5   4      329.51      402.77     47.76 o 
  -3   5   4       72.25       71.64     37.81 o 
  -2   5   4     2850.12     2818.22    138.50 o 
  -1   5   4      241.40      236.73     29.45 o 
   0   5   4       38.80       45.88     23.50 o 
   1   5   4      134.66      168.15     24.48 o 
   2   5   4     5789.55     5346.30    225.27 o 
   3   5   4      251.38      253.13     40.20 o 
   4   5   4      622.97      542.87     49.75 o 
   5   5   4      203.09      261.88     51.74 o 
   6   5   4      677.97      465.26     66.47 o 
   7   5   4        3.59       97.51     60.50 o 
   8   5   4      111.30       28.26     72.44 o 
  -7   6   4      324.77      382.87     75.22 o 
  -6   6   4       78.93      118.21     61.69 o 
  -5   6   4      737.58      783.26     64.48 o 
  -4   6   4      453.98      563.56     54.53 o 
  -3   6   4       71.21        4.38     45.37 o 
  -2   6   4       35.00       -4.38     41.79 o 
  -1   6   4      600.73      611.86     33.91 o 
   0   6   4      669.10      644.16     33.49 o 
   1   6   4     2395.07     2263.10    221.68 o 
   2   6   4      234.27      208.95     44.58 o 
   3   6   4     2473.40     2856.43    143.68 o 
   4   6   4      809.94      945.24     58.11 o 
   5   6   4      454.51      561.18     60.50 o 
   6   6   4       22.40       78.01     62.88 o 
   7   6   4       96.64       68.46     70.05 o 
  -6   7   4      222.30      313.22     68.85 o 
  -5   7   4       23.99      -23.88     63.28 o 
  -4   7   4     1291.53     1247.32     70.84 o 
  -3   7   4     1676.74     1831.18     97.11 o 
  -2   7   4      721.46      761.37     60.89 o 
  -1   7   4       41.57       23.60     34.75 o 
   0   7   4       77.67       95.12     48.16 o 
   1   7   4      657.03      578.94     39.52 o 
   2   7   4      263.00      239.20     52.14 o 
   3   7   4       17.80       46.57     50.55 o 
   4   7   4      795.11      734.30     65.67 o 
   5   7   4     1102.52     1184.44     81.99 o 
   6   7   4        0.92       87.16     69.65 o 
  -5   8   4       28.74      -75.62     75.62 o 
  -4   8   4       46.04       89.15     66.07 o 
  -3   8   4      123.36      190.64     60.50 o 
  -2   8   4      257.09      147.66     62.09 o 
  -1   8   4       68.71       67.13     53.53 o 
   0   8   4     1511.10     1579.73     62.09 o 
   1   8   4       36.97       57.31     55.72 o 
   2   8   4        6.69       11.54     56.12 o 
   3   8   4      154.42      140.49     63.28 o 
   4   8   4      146.14      235.61     64.48 o 
   5   8   4       62.28       80.79     72.04 o 
  -3   9   4      110.76      128.95     71.64 o 
  -2   9   4       71.30        3.18     67.26 o 
  -1   9   4      620.71      673.49     53.33 o 
   0   9   4       13.10      -37.44     47.14 o 
   1   9   4      477.89      494.72     52.06 o 
   2   9   4        2.89      -65.67     65.67 o 
   3   9   4       28.37       91.14     69.25 o 
  -3  -8   5        6.82      -17.51     95.12 o 
  -2  -8   5      792.91      829.03    103.08 o 
  -1  -8   5       19.01      -61.49     61.49 o 
   0  -8   5      216.61      163.08     59.24 o 
   1  -8   5      107.52       34.72     58.93 o 
   2  -8   5       61.49       43.38     80.40 o 
   3  -8   5       31.28       34.23     81.99 o 
   4  -8   5       90.49      -39.80     87.16 o 
  -5  -7   5       19.83      112.63    100.30 o 
  -4  -7   5      332.40      319.59    101.09 o 
  -3  -7   5       61.37       -4.78     85.17 o 
  -2  -7   5       10.64        7.96     75.22 o 
  -1  -7   5      430.24      418.80     56.14 o 
   0  -7   5       96.88      119.87     51.49 o 
   1  -7   5      131.07       96.02     92.53 o 
   2  -7   5      607.37      533.71     76.42 o 
   3  -7   5       67.17       46.17     70.84 o 
   4  -7   5      387.30      260.69     78.80 o 
   5  -7   5        3.36      -40.99     79.20 o 
   6  -7   5      114.87       26.27     86.76 o 
  -6  -6   5      411.55      401.98    122.58 o 
  -5  -6   5       18.96        5.97     93.93 o 
  -4  -6   5       79.67      -21.49     85.97 o 
  -3  -6   5      311.84      267.45     76.81 o 
  -2  -6   5       85.65       97.51     69.25 o 
  -1  -6   5        1.06      -33.26     45.03 o 
   0  -6   5        7.92        9.15     42.49 o 
   1  -6   5     1319.46     1303.65     92.53 o 
   2  -6   5     1491.29     1398.16     74.82 o 
   3  -6   5       67.21       41.39     60.89 o 
   4  -6   5       14.90      -63.68     63.68 o 
   5  -6   5        0.37       15.52     69.65 o 
   6  -6   5        8.92      -11.14     71.24 o 
   7  -6   5        5.95        3.58     81.99 o 
  -6  -5   5       11.83      121.79    101.89 o 
  -5  -5   5       10.47      -89.15     89.15 o 
  -4  -5   5     1976.24     1913.97    109.85 o 
  -3  -5   5       14.99       79.60     64.87 o 
  -2  -5   5      166.25      123.38     62.09 o 
  -1  -5   5      625.62      686.51     45.43 o 
   0  -5   5        1.07       -5.56     36.58 o 
   1  -5   5     1590.41     1634.98     51.50 o 
   2  -5   5      450.40      546.05     57.71 o 
   3  -5   5       15.30       12.34     52.93 o 
   4  -5   5     1710.70     1654.87     75.62 o 
   5  -5   5      203.16      176.31     63.68 o 
   7  -5   5      159.12       23.48     78.01 o 
  -7  -4   5       78.14      -19.50    113.83 o 
  -6  -4   5      603.77      489.93    111.44 o 
  -5  -4   5        0.45      -11.94     82.78 o 
  -4  -4   5     1478.95     1608.70     93.93 o 
  -3  -4   5     3263.49     3641.28    177.90 o 
  -2  -4   5     1067.10     1096.88     65.67 o 
  -1  -4   5       17.84       12.93     41.59 o 
   0  -4   5     1225.64     1190.56     98.31 o 
   1  -4   5     1245.57     1315.93     48.12 o 
   2  -4   5      861.50      877.19     52.54 o 
   3  -4   5        5.86      -46.17     46.17 o 
   4  -4   5        6.51       21.09     48.56 o 
   5  -4   5     3075.65     2992.94    152.03 o 
   6  -4   5      604.05      399.59     66.47 o 
   7  -4   5        0.33       64.08     65.67 o 
   8  -4   5       24.11      -38.21     74.43 o 
  -8  -3   5      448.98      658.29    139.70 o 
  -7  -3   5       96.69      156.81    115.42 o 
  -6  -3   5      581.53      702.07    113.03 o 
  -5  -3   5      290.76      250.34     92.73 o 
  -4  -3   5     1197.65     1125.14     92.34 o 
  -3  -3   5       26.43      -58.51     58.51 o 
  -2  -3   5      169.43       79.20     52.93 o 
  -1  -3   5     6242.42     6724.17    383.27 o 
   0  -3   5     8818.24     9422.78    462.67 o 
   1  -3   5     2005.40     2086.80    137.31 o 
   2  -3   5       15.96       66.07     39.40 o 
   3  -3   5        5.72       51.34     40.20 o 
   4  -3   5       15.86      -11.54     44.97 o 
   5  -3   5       45.36       91.94     49.35 o 
   6  -3   5       14.31       32.64     56.52 o 
   7  -3   5      722.42      634.81     72.04 o 
   8  -3   5       95.95       79.20     71.24 o 
  -8  -2   5       16.98     -136.51    136.51 o 
  -7  -2   5      103.18       89.15    117.41 o 
  -6  -2   5     1580.35     1989.59    132.53 o 
  -5  -2   5     1283.16     1687.11    113.43 o 
  -4  -2   5      309.97      264.67     80.00 o 
  -3  -2   5     2109.72     2502.61    103.48 o 
  -2  -2   5       81.23      125.37     52.14 o 
  -1  -2   5     3514.98     3613.00    241.78 o 
   0  -2   5     3699.40     4450.02    266.66 o 
   1  -2   5     2782.26     3210.02    133.93 o 
   2  -2   5     2588.43     3121.89    152.03 o 
   3  -2   5      212.51      167.56     44.58 o 
   4  -2   5     3145.65     3195.52    144.47 o 
   5  -2   5     1155.96     1253.29     71.64 o 
   6  -2   5        4.27      -54.92     54.92 o 
   7  -2   5      443.54      486.35     67.26 o 
   8  -2   5      582.93      546.45     73.63 o 
   9  -2   5      110.20      -75.62     75.62 o 
  -8  -1   5        0.76      -27.46    133.33 o 
  -7  -1   5       83.69      112.24    114.23 o 
  -6  -1   5     1129.83      996.58    126.56 o 
  -5  -1   5     4153.10     4164.64    185.47 o 
  -4  -1   5     2207.82     2105.80    112.24 o 
  -3  -1   5      363.10      362.58     62.88 o 
  -2  -1   5      938.94      934.90     67.26 o 
  -1  -1   5    19519.97    19160.03    582.32 o 
   0  -1   5      241.58      215.47     33.77 o 
   1  -1   5     3302.55     3927.85    129.03 o 
   2  -1   5      420.61      511.43     52.14 o 
   3  -1   5    16693.02    19294.10    781.27 o 
   4  -1   5     1931.03     2221.62    123.38 o 
   5  -1   5      537.60      654.71     70.84 o 
   6  -1   5      120.05      159.20     67.26 o 
   7  -1   5      921.23      870.42     85.57 o 
   8  -1   5      196.07      207.75     74.03 o 
   9  -1   5       52.84      188.25     73.23 o 
  -8   0   5      256.93      325.16    127.36 o 
  -7   0   5        0.55      150.04    104.67 o 
  -6   0   5     1367.70     1470.20    114.62 o 
  -5   0   5     1595.55     1644.92    134.13 o 
  -4   0   5     2735.13     2857.22    140.09 o 
  -3   0   5     8433.78     8355.95    371.33 o 
  -2   0   5     6014.06     4884.62    226.86 o 
  -1   0   5      116.96       84.92     29.05 o 
   0   0   5       65.04       34.22     27.98 o 
   1   0   5      475.81      508.02     32.20 o 
   2   0   5     2427.30     2270.57    124.57 o 
   3   0   5      631.77      657.09     57.31 o 
   4   0   5      997.59      942.46     69.65 o 
   5   0   5     3755.36     3468.54    144.47 o 
   6   0   5     1117.05     1293.89    101.49 o 
   7   0   5      332.11      502.27    103.88 o 
   8   0   5        0.55      175.12    118.21 o 
   9   0   5       22.01     -132.14    138.90 o 
  -8   1   5      746.56      827.44    114.23 o 
  -7   1   5      745.04      768.93     98.31 o 
  -6   1   5       43.62      104.67     74.43 o 
  -5   1   5       55.65        7.16     65.67 o 
  -4   1   5      324.75      357.40     53.33 o 
  -3   1   5     2296.78     2339.43    111.04 o 
  -2   1   5      305.52      293.32     34.63 o 
  -1   1   5     1941.22     1820.55     66.13 o 
   0   1   5     6805.93     7031.93    226.54 o 
   1   1   5     9152.38     9527.47    251.49 o 
   2   1   5     5909.09     6555.81    310.44 o 
   3   1   5       10.99      -30.25     30.25 o 
   4   1   5     4016.68     3991.11    175.52 o 
   5   1   5      990.81      952.81     48.95 o 
   6   1   5      991.25      856.49     56.12 o 
   7   1   5       22.56      -17.91     53.73 o 
   8   1   5        2.19       54.13     57.31 o 
   9   1   5       31.41      -49.35     65.67 o 
  -8   2   5       47.13       33.03     82.39 o 
  -7   2   5        3.77       33.43     74.43 o 
  -6   2   5      236.09      174.72     65.67 o 
  -5   2   5      168.08      177.51     53.33 o 
  -4   2   5      961.11     1137.48     52.14 o 
  -3   2   5    22602.20    21295.23    611.72 o 
  -2   2   5       64.54       54.53     27.46 o 
  -1   2   5    15495.00    14695.65    297.23 o 
   0   2   5     7761.27     8157.10    462.07 o 
   1   2   5     3148.56     3305.19    116.41 o 
   2   2   5     1692.87     1890.49     77.21 o 
   3   2   5       71.17       78.01     26.67 o 
   4   2   5     1319.26     1317.77     51.34 o 
   5   2   5     2870.40     3050.65    136.12 o 
   6   2   5      823.41      702.07     52.93 o 
   7   2   5     1969.91     1877.75    100.69 o 
   8   2   5      715.98      689.33     68.85 o 
   9   2   5       27.12        6.77     65.67 o 
  -8   3   5      348.26      366.95     81.59 o 
  -7   3   5      360.63      438.59     72.44 o 
  -6   3   5     1768.79     1764.32     85.97 o 
  -5   3   5     4036.55     4571.79    212.53 o 
  -4   3   5      406.79      374.52     43.38 o 
  -3   3   5     1684.94     1431.99     60.50 o 
  -2   3   5     4943.36     5146.50    188.25 o 
  -1   3   5     2561.26     2614.11    240.99 o 
   0   3   5       27.06       16.12     16.60 o 
   1   3   5     3621.22     3452.15    102.29 o 
   2   3   5     2369.90     2182.22     92.73 o 
   3   3   5    10790.92    10745.52    411.93 o 
   4   3   5      712.95      708.43     39.80 o 
   5   3   5        3.08       -9.55     40.20 o 
   6   3   5     1138.38      910.22     61.29 o 
   7   3   5        5.52       64.87     52.54 o 
   8   3   5       20.84       65.27     61.69 o 
   9   3   5       13.88      -13.93     69.65 o 
  -8   4   5        2.86       24.28     71.64 o 
  -7   4   5      338.48      446.95     68.46 o 
  -6   4   5        2.26      -17.91     56.91 o 
  -5   4   5     1062.21     1084.14     61.29 o 
  -4   4   5       53.90       64.48     40.99 o 
  -3   4   5      306.85      357.00     37.41 o 
  -2   4   5     2851.11     3009.26    138.50 o 
  -1   4   5     1915.48     1866.99     58.36 o 
   0   4   5     3237.82     3353.25     97.50 o 
   1   4   5      324.26      337.80     21.53 o 
   2   4   5     1949.68     2151.57     98.31 o 
   3   4   5      360.10      352.23     36.62 o 
   4   4   5       27.18       12.34     36.62 o 
   5   4   5      132.12      156.01     44.97 o 
   6   4   5      520.64      566.75     56.12 o 
   7   4   5        0.89       60.50     57.71 o 
   8   4   5      348.54      464.46     70.45 o 
  -7   5   5      371.42      435.81     73.23 o 
  -6   5   5        0.93      -12.34     59.30 o 
  -5   5   5     1213.37     1278.37     73.23 o 
  -4   5   5       28.33      -46.17     46.17 o 
  -3   5   5     5779.37     5970.75    238.40 o 
  -2   5   5      421.96      515.80     42.19 o 
  -1   5   5      110.58      135.85     33.43 o 
   0   5   5     3288.16     3365.28    204.57 o 
   1   5   5     5419.01     5614.31    154.48 o 
   2   5   5     1112.48     1250.90     71.64 o 
   3   5   5     1017.48     1020.46     50.15 o 
   4   5   5        8.64      -22.29     41.39 o 
   5   5   5     1656.52     1558.56     92.34 o 
   6   5   5      472.44      357.00     64.08 o 
   7   5   5        0.29       -6.37     62.09 o 
   8   5   5      288.18      390.04     74.82 o 
  -7   6   5       51.28       84.38     73.63 o 
  -6   6   5       96.57      188.65     64.87 o 
  -5   6   5     1339.63     1308.61     73.23 o 
  -4   6   5     1109.28     1095.29     72.44 o 
  -3   6   5     1558.43     1464.23     95.92 o 
  -2   6   5      836.79      851.71     51.34 o 
  -1   6   5      992.71      991.62     74.03 o 
   0   6   5      162.37      158.97     47.76 o 
   1   6   5     1481.80     1369.30     60.69 o 
   2   6   5      872.64      939.27     52.14 o 
   3   6   5      314.41      301.68     47.76 o 
   4   6   5      995.77     1026.04     66.47 o 
   5   6   5      332.73      367.75     60.50 o 
   6   6   5      446.70      435.41     70.05 o 
   7   6   5       13.70       31.84     68.06 o 
  -6   7   5       25.18       67.66     70.84 o 
  -5   7   5        1.37      -23.48     65.67 o 
  -4   7   5      152.33      172.73     59.30 o 
  -3   7   5     1624.35     1733.68     88.75 o 
  -2   7   5      431.08      554.81     55.72 o 
  -1   7   5      607.57      721.24     48.16 o 
   0   7   5      432.67      521.90     37.85 o 
   1   7   5      431.28      378.03     50.15 o 
   2   7   5       50.93       86.76     48.95 o 
   3   7   5      379.91      294.52     58.11 o 
   4   7   5       60.13      109.45     57.71 o 
   5   7   5        2.83       47.36     61.69 o 
   6   7   5      132.90       66.86     72.04 o 
  -5   8   5      103.77       21.49     74.82 o 
  -4   8   5        1.84       52.14     64.48 o 
  -3   8   5       82.25       54.13     62.09 o 
  -2   8   5      799.59      837.39     68.06 o 
  -1   8   5     1098.03     1098.10     50.70 o 
   0   8   5      349.64      418.87     43.34 o 
   1   8   5       39.31       52.98     40.10 o 
   2   8   5      135.45      165.96     56.12 o 
   3   8   5       34.90      124.18     59.70 o 
   4   8   5        0.79      -49.75     63.68 o 
   5   8   5      137.87      294.52     71.64 o 
  -3   9   5      165.21       76.02     73.63 o 
  -2   9   5       25.26       25.47     68.06 o 
  -1   9   5       17.88       73.22     47.41 o 
   0   9   5      983.23     1123.95     56.84 o 
   1   9   5        0.88        2.50     46.41 o 
   2   9   5       77.89       31.44     67.26 o 
   3   9   5      105.74      158.00     70.05 o 
  -2  -8   6        0.51      -50.55     97.51 o 
  -1  -8   6      712.86      645.82     80.20 o 
   0  -8   6       32.83       14.33     63.88 o 
   1  -8   6        6.29      -64.16     64.16 o 
   2  -8   6       29.72      -37.01     87.16 o 
   3  -8   6      331.97      165.96     94.33 o 
  -4  -7   6        0.15      -15.12    101.49 o 
  -3  -7   6       93.77      238.80     93.53 o 
  -2  -7   6      490.10      479.59     95.12 o 
  -1  -7   6       35.13       51.68     57.69 o 
   0  -7   6      301.24      247.33     58.54 o 
   1  -7   6      130.79      202.74    100.69 o 
   2  -7   6        0.28      -76.81     76.81 o 
   3  -7   6        0.62       48.95     75.62 o 
   4  -7   6        4.88      -81.19     81.19 o 
   5  -7   6      152.63       62.49     89.95 o 
  -5  -6   6      123.51      -62.49    104.28 o 
  -4  -6   6       26.38      100.69     90.35 o 
  -3  -6   6      393.57      355.81     87.16 o 
  -2  -6   6       22.80      108.26     72.83 o 
  -1  -6   6       57.70        2.59     49.38 o 
   0  -6   6       53.67       12.25     47.70 o 
   1  -6   6     1275.98     1266.01     58.95 o 
   2  -6   6     1622.15     1545.82     97.11 o 
   3  -6   6      272.17      301.68     69.25 o 
   4  -6   6        2.34       13.13     68.85 o 
   5  -6   6       21.04        9.15     77.21 o 
   6  -6   6       38.50       42.59     81.99 o 
  -6  -5   6       15.09      -49.35    110.64 o 
  -5  -5   6        0.53       83.58     90.74 o 
  -4  -5   6        5.49      -83.58     83.58 o 
  -3  -5   6     3953.82     4283.64    200.19 o 
  -2  -5   6        1.63      122.58     64.48 o 
  -1  -5   6      797.36      773.28     55.92 o 
   0  -5   6      155.52      177.42     55.72 o 
   1  -5   6     1390.42     1298.77     81.39 o 
   2  -5   6      393.95      365.36     61.69 o 
   3  -5   6      615.34      526.15     66.47 o 
   4  -5   6        1.13       69.25     60.10 o 
   5  -5   6      985.93      822.66     80.40 o 
   6  -5   6       34.41       30.25     70.84 o 
   7  -5   6        6.91       54.53     78.80 o 
  -7  -4   6        2.97      128.95    118.21 o 
  -6  -4   6        0.01     -109.45    109.45 o 
  -5  -4   6      356.48      466.45     99.90 o 
  -4  -4   6     1490.76     1510.40     99.50 o 
  -3  -4   6      483.22      649.93     76.02 o 
  -2  -4   6      774.73      942.86     78.80 o 
  -1  -4   6      166.02      177.02     40.80 o 
   0  -4   6      299.24      329.75     39.39 o 
   1  -4   6       12.54       20.39     35.28 o 
   2  -4   6      130.76      229.64     52.14 o 
   3  -4   6      624.72      795.20     57.31 o 
   4  -4   6     2428.36     2379.62    113.43 o 
   5  -4   6      334.00      326.76     64.08 o 
   6  -4   6      448.94      426.25     72.04 o 
   7  -4   6        0.29       68.85     72.44 o 
   8  -4   6        0.12       33.83     78.01 o 
  -7  -3   6        1.22       11.14    119.40 o 
  -6  -3   6       65.75      152.03    109.05 o 
  -5  -3   6       22.37       41.79     92.34 o 
  -4  -3   6      359.59      619.28     83.98 o 
  -3  -3   6      116.45       -9.15     67.66 o 
  -2  -3   6      558.87      680.18     65.67 o 
  -1  -3   6     5955.01     6062.07    317.00 o 
   0  -3   6     7958.62     8354.54    629.83 o 
   1  -3   6      570.15      672.22     67.06 o 
   2  -3   6     1858.97     2098.64     91.94 o 
   3  -3   6      274.73      330.74     52.54 o 
   4  -3   6       45.65       70.05     52.54 o 
   5  -3   6      538.96      501.48     63.28 o 
   6  -3   6      171.63      162.78     65.27 o 
   7  -3   6      233.80      247.16     74.43 o 
   8  -3   6      599.97      667.84     85.57 o 
  -8  -2   6      363.33      581.47    148.05 o 
  -7  -2   6       69.82      -55.32    121.39 o 
  -6  -2   6       49.06       93.53    109.45 o 
  -5  -2   6     2204.09     2345.40    130.94 o 
  -4  -2   6      126.92      125.37     81.99 o 
  -3  -2   6     1521.14     1688.70     87.56 o 
  -2  -2   6     1703.21     1931.08     86.37 o 
  -1  -2   6     1434.75     1544.58     94.52 o 
   0  -2   6     9610.67    10591.88    277.34 o 
   1  -2   6     2960.18     3213.31    107.91 o 
   2  -2   6      452.56      341.88     53.73 o 
   3  -2   6     5435.87     5900.71    232.43 o 
   4  -2   6        0.47      -54.92     54.92 o 
   5  -2   6      240.08       14.73     67.26 o 
   6  -2   6      408.67      481.18     70.05 o 
   7  -2   6      167.06      171.54     72.83 o 
   8  -2   6      347.63      246.76     82.39 o 
   9  -2   6      172.90       21.49     86.37 o 
  -8  -1   6        1.07     -139.70    139.70 o 
  -7  -1   6       57.13       -7.56    114.23 o 
  -6  -1   6      869.79      720.37    125.77 o 
  -5  -1   6     3947.02     4035.69    160.79 o 
  -4  -1   6     1311.24     1385.43    102.68 o 
  -3  -1   6      999.04     1019.27     81.99 o 
  -2  -1   6      521.97      572.72     65.67 o 
  -1  -1   6     2136.96     2208.47     70.47 o 
   0  -1   6      792.52      899.70     44.77 o 
   1  -1   6     1145.22     1248.61    108.85 o 
   2  -1   6    10383.75    12422.29    467.25 o 
   3  -1   6      244.89      325.96     62.49 o 
   4  -1   6     1753.42     2065.60    111.84 o 
   5  -1   6       13.44      -19.10     74.82 o 
   6  -1   6        1.60       13.93     80.40 o 
   7  -1   6      351.83      493.12     95.52 o 
   8  -1   6      103.23      109.05     95.12 o 
   9  -1   6       51.69       55.72     95.52 o 
  -8   0   6       26.42      -69.25    127.36 o 
  -7   0   6       19.23       83.58    109.05 o 
  -6   0   6     2322.94     2740.61    133.73 o 
  -5   0   6        0.77      164.77     81.99 o 
  -4   0   6     2361.07     2279.73    103.08 o 
  -3   0   6     2749.93     2604.09    128.55 o 
  -2   0   6     3419.30     3382.98    140.09 o 
  -1   0   6     5163.10     5066.60    149.21 o 
   0   0   6     4058.97     4319.04    142.88 o 
   1   0   6     1938.83     1656.18    315.21 o 
   2   0   6     4070.82     3850.22    182.28 o 
   3   0   6     6967.53     6882.17    291.73 o 
   4   0   6     3803.21     3706.95    177.11 o 
   5   0   6       40.11       62.49     71.64 o 
   6   0   6      339.75      350.64     94.33 o 
   7   0   6      166.17       72.83    109.45 o 
   8   0   6      110.15      203.38    121.39 o 
   9   0   6       28.84      -22.69    130.54 o 
  -8   1   6      110.88      163.58    107.86 o 
  -7   1   6       69.54      -97.91     97.91 o 
  -6   1   6     1570.36     1674.77     99.50 o 
  -5   1   6        8.36       33.43     69.25 o 
  -4   1   6       38.21       34.63     58.11 o 
  -3   1   6     1501.20     1529.90     61.29 o 
  -2   1   6    12376.58    11780.71    548.04 o 
  -1   1   6    14906.20    14207.40    957.38 o 
   0   1   6     6933.13     7003.67    206.16 o 
   1   1   6       38.14       11.97     21.95 o 
   2   1   6     3514.84     3978.38    158.00 o 
   3   1   6     1263.34     1367.92     83.18 o 
   4   1   6      528.49      516.20     49.35 o 
   5   1   6      130.37      146.86     46.57 o 
   6   1   6     1620.47     1751.59     99.90 o 
   7   1   6     1841.57     1995.96    107.86 o 
   8   1   6      185.22      326.76     67.26 o 
   9   1   6        2.74       18.31     68.85 o 
  -8   2   6      232.45      190.64     93.93 o 
  -7   2   6      523.70      751.02     87.16 o 
  -6   2   6     1083.28     1242.15     80.79 o 
  -5   2   6      489.62      481.58     64.08 o 
  -4   2   6       29.11       11.94     46.57 o 
  -3   2   6     1422.24     1464.63     58.11 o 
  -2   2   6     2337.21     2149.58     96.32 o 
  -1   2   6       91.27       87.34     20.11 o 
   0   2   6     7714.55     7214.45    678.58 o 
   1   2   6     2670.33     2659.61     77.49 o 
   2   2   6     4256.14     4094.59    160.79 o 
   3   2   6       14.07       -8.36     30.25 o 
   4   2   6      136.29      157.61     33.43 o 
   5   2   6      204.58      251.53     42.19 o 
   6   2   6      344.77      453.32     51.34 o 
   7   2   6      119.44       42.98     57.31 o 
   8   2   6       66.92       81.99     60.89 o 
   9   2   6        0.17      -42.19     66.86 o 
  -8   3   6      238.33      271.04     85.57 o 
  -7   3   6        5.24      -71.64     71.64 o 
  -6   3   6      612.97      597.79     68.06 o 
  -5   3   6      901.84      902.26     72.83 o 
  -4   3   6        0.41       48.16     42.59 o 
  -3   3   6     6298.21     6291.94    234.42 o 
  -2   3   6      415.34      413.12     33.83 o 
  -1   3   6      119.76      155.40     20.11 o 
   0   3   6     3936.56     4058.94    111.29 o 
   1   3   6     2710.57     2807.50    127.36 o 
   2   3   6     5123.55     4711.49    181.09 o 
   3   3   6       59.74       78.41     31.04 o 
   4   3   6      202.56      223.28     35.82 o 
   5   3   6     6247.31     5658.72    217.70 o 
   6   3   6      264.84      230.84     50.94 o 
   7   3   6       87.77        2.39     58.11 o 
   8   3   6       37.57      100.69     61.29 o 
   9   3   6      209.80      194.22     73.63 o 
  -8   4   6      965.97     1034.79     88.75 o 
  -7   4   6       88.55       98.70     70.84 o 
  -6   4   6      781.08      721.57     66.07 o 
  -5   4   6      150.20      219.30     54.92 o 
  -4   4   6     1526.75     1489.31     76.02 o 
  -3   4   6      725.88      767.34     66.07 o 
  -2   4   6     1074.54     1102.45     65.27 o 
  -1   4   6       26.14       46.57     29.65 o 
   0   4   6    14551.29    14590.85   1172.50 o 
   1   4   6     3840.20     3804.71    495.90 o 
   2   4   6     2659.68     2860.80    124.18 o 
   3   4   6     4003.63     4259.76    187.85 o 
   4   4   6      763.55      706.84     48.16 o 
   5   4   6      681.17      639.98     52.93 o 
   6   4   6      137.31      141.69     52.93 o 
   7   4   6        5.25      -58.90     58.90 o 
   8   4   6      155.10      206.16     67.26 o 
  -7   5   6       17.30      -73.63     73.63 o 
  -6   5   6      146.30      193.03     62.09 o 
  -5   5   6      560.85      503.86     62.49 o 
  -4   5   6      791.60      915.00     56.12 o 
  -3   5   6      300.24      295.71     43.78 o 
  -2   5   6     8911.63     8496.04    295.71 o 
  -1   5   6        3.91      -21.29     26.17 o 
   0   5   6      799.75      870.18     47.96 o 
   1   5   6     1378.58     1402.13     52.60 o 
   3   5   6        2.29       -0.40     40.60 o 
   4   5   6        4.31       44.18     42.19 o 
   5   5   6      260.81      318.40     52.93 o 
   6   5   6      626.41      642.37     66.47 o 
   8   5   6       78.23      145.27     70.84 o 
  -7   6   6      146.08      103.48     79.20 o 
  -6   6   6       26.78       36.62     66.07 o 
  -5   6   6      954.54      970.71     72.83 o 
  -4   6   6      111.57      142.48     54.53 o 
  -3   6   6       86.09      170.34     46.57 o 
  -2   6   6        3.17      -44.97     44.97 o 
  -1   6   6       71.55       84.23     33.23 o 
   0   6   6      567.09      546.93     34.05 o 
   1   6   6      258.59      294.11     31.38 o 
   2   6   6        3.74       -3.58     41.79 o 
   3   6   6     2850.51     3121.09    167.16 o 
   4   6   6       27.23      -48.56     48.56 o 
   5   6   6      297.14      341.48     60.50 o 
   6   6   6      122.19      138.90     63.28 o 
   7   6   6       42.56       84.38     68.06 o 
  -6   7   6        2.86       59.30     73.23 o 
  -5   7   6        8.82      -28.66     66.47 o 
  -4   7   6      293.64      338.30     62.49 o 
  -3   7   6      472.76      587.44     58.51 o 
  -2   7   6     2419.32     2147.59    111.84 o 
  -1   7   6      726.67      797.07     66.27 o 
   0   7   6      836.85      926.53     41.77 o 
   1   7   6     1825.46     1922.83     54.54 o 
   2   7   6        1.45      -34.63     48.16 o 
   3   7   6      279.54      320.79     55.72 o 
   4   7   6      246.31      173.92     61.69 o 
   5   7   6      311.19      391.23     67.66 o 
   6   7   6       79.00      -62.88     71.64 o 
  -5   8   6        0.75      158.40     72.83 o 
  -4   8   6      705.73      665.85     77.21 o 
  -3   8   6       13.30       51.74     61.29 o 
  -2   8   6        0.94      -17.91     59.70 o 
  -1   8   6      680.47      685.39     48.40 o 
   0   8   6      701.13      654.02     54.33 o 
   1   8   6      175.44      149.25     59.70 o 
   2   8   6       13.10      -57.31     57.31 o 
   3   8   6       20.91       34.23     60.50 o 
   4   8   6      354.13      519.78     69.65 o 
   5   8   6        4.63       52.54     73.63 o 
  -3   9   6       52.68      122.98     70.45 o 
  -2   9   6       14.79       10.35     67.26 o 
  -1   9   6      175.29      211.35     49.25 o 
   0   9   6       23.03       49.63     60.30 o 
   1   9   6      669.19      754.25     52.19 o 
   2   9   6        0.48      -13.93     68.85 o 
   3   9   6       13.80       -1.99     71.64 o 
  -1  -8   7        6.51       29.98     71.62 o 
   0  -8   7      153.41      192.41     70.92 o 
   1  -8   7        9.92      -34.91     67.54 o 
   2  -8   7      203.43      158.40     99.10 o 
  -3  -7   7       18.42       -7.16    100.69 o 
  -2  -7   7      142.39      138.10     96.32 o 
  -1  -7   7      464.84      579.31     67.39 o 
   0  -7   7      139.71      226.49     62.29 o 
   1  -7   7      207.66      182.60    136.91 o 
   2  -7   7       94.29       82.39     85.57 o 
   3  -7   7       39.85       -6.77     85.17 o 
   4  -7   7       62.37       45.37     85.17 o 
   5  -7   7       29.44       -8.36     95.52 o 
  -5  -6   7        0.48      132.14    109.85 o 
  -4  -6   7       18.10       84.38     95.92 o 
  -3  -6   7        4.13       -9.55     90.74 o 
  -2  -6   7      410.37      324.77     91.94 o 
  -1  -6   7       53.46       96.72    129.95 o 
   0  -6   7        1.34       98.88     51.75 o 
   1  -6   7      852.35      953.89     59.22 o 
   2  -6   7      832.43      853.31     83.18 o 
   3  -6   7      345.48      242.78     77.61 o 
   4  -6   7      103.32       34.23     77.61 o 
   5  -6   7       57.40        9.95     85.57 o 
   6  -6   7       55.76      126.17     87.56 o 
  -6  -5   7       32.77       -1.59    119.00 o 
  -5  -5   7        3.08       29.05    101.09 o 
  -4  -5   7      694.85      530.13    103.08 o 
  -3  -5   7        2.45       31.44     80.00 o 
  -1  -5   7      825.83      910.81     57.13 o 
   0  -5   7     1589.72     1419.80     64.48 o 
   1  -5   7       19.99       65.80     45.31 o 
   2  -5   7      948.72      864.85     78.80 o 
   3  -5   7      230.16      302.48     68.06 o 
   4  -5   7      694.53      839.77     76.02 o 
   5  -5   7      131.00      153.23     77.21 o 
   6  -5   7        0.23       80.40     76.42 o 
   7  -5   7       48.29      -55.32     88.75 o 
  -6  -4   7      247.20      361.78    115.82 o 
  -5  -4   7        5.02      258.30     97.11 o 
  -4  -4   7      321.31      472.02     90.35 o 
  -3  -4   7     2752.15     3261.19    165.57 o 
  -2  -4   7      458.92      350.24     76.02 o 
  -1  -4   7      393.43      390.33     48.26 o 
   0  -4   7      873.81      883.97     51.57 o 
   1  -4   7      198.24      143.93     43.73 o 
   2  -4   7     1106.17     1188.82     72.83 o 
   3  -4   7      130.99      109.05     61.69 o 
   4  -4   7       88.15       58.11     65.27 o 
   5  -4   7     2326.00     2076.35    113.03 o 
   6  -4   7        4.72       39.40     72.44 o 
   7  -4   7       72.94      -42.19     82.78 o 
   8  -4   7        0.03      -74.82     87.16 o 
  -7  -3   7       24.58      110.64    123.78 o 
  -6  -3   7       29.46       89.15    113.83 o 
  -5  -3   7       18.76       12.74    100.30 o 
  -4  -3   7     1043.20      830.22    104.28 o 
  -3  -3   7       44.45      134.13     72.44 o 
  -2  -3   7       47.18       14.33     68.85 o 
  -1  -3   7      267.69      321.24     55.52 o 
   0  -3   7     5029.02     5198.86    311.43 o 
   1  -3   7     1617.55     1670.03     53.30 o 
   2  -3   7      199.77       59.70     61.29 o 
   3  -3   7     1164.06     1120.76     72.04 o 
   4  -3   7      871.54      994.20     72.04 o 
   5  -3   7       90.69      112.63     65.27 o 
   6  -3   7       77.34      -35.82     74.43 o 
   7  -3   7       73.61      203.77     79.20 o 
   8  -3   7       81.43      109.85     87.56 o 
  -7  -2   7       24.27      -12.74    124.97 o 
  -6  -2   7      455.19      558.79    119.40 o 
  -5  -2   7        4.46        3.18     97.51 o 
  -4  -2   7     1513.26     1720.14    112.24 o 
  -3  -2   7     1214.47     1203.54     90.74 o 
  -2  -2   7      833.96      814.70     76.81 o 
  -1  -2   7     3318.31     3259.36    127.56 o 
   0  -2   7     2174.46     2546.76    187.85 o 
   1  -2   7     2185.79     2317.70     86.74 o 
   2  -2   7     1234.93     1318.56     72.44 o 
   3  -2   7       21.73      -43.78     61.29 o 
   4  -2   7      117.52      113.03     66.07 o 
   5  -2   7      508.74      443.77     80.00 o 
   6  -2   7       78.78       47.36     78.01 o 
   7  -2   7      493.58      505.85     93.53 o 
   8  -2   7      611.79      683.36    100.30 o 
  -8  -1   7      172.70      265.86    144.07 o 
  -7  -1   7       19.53      -49.75    119.40 o 
  -6  -1   7      867.25     1121.95    127.36 o 
  -5  -1   7     4765.98     4602.04    248.35 o 
  -4  -1   7      152.76      232.83     85.57 o 
  -3  -1   7      438.46      269.44     80.79 o 
  -2  -1   7      311.93      325.16     67.26 o 
  -1  -1   7      533.89      597.33     78.80 o 
   0  -1   7      587.64      577.71     45.59 o 
   1  -1   7      342.63      291.05     43.47 o 
   2  -1   7     1994.97     2212.86    109.45 o 
   3  -1   7    16344.71    18053.15    600.98 o 
   4  -1   7     1036.09     1051.91     87.96 o 
   5  -1   7      172.86      219.30     83.58 o 
   6  -1   7      186.99      202.58     89.95 o 
   7  -1   7        0.32      -59.30    105.87 o 
   8  -1   7        5.31      122.58    113.83 o 
   9  -1   7       15.68       62.09    113.83 o 
  -8   0   7      202.02       93.13    135.72 o 
  -7   0   7      284.21      357.80    120.20 o 
  -6   0   7      498.39      416.30    111.44 o 
  -5   0   7      480.51      440.58     97.11 o 
  -4   0   7      437.58      419.89     84.38 o 
  -3   0   7      835.62      921.76     76.02 o 
  -2   0   7    16606.11    16050.43    567.94 o 
  -1   0   7     1174.46     1253.03     48.10 o 
   0   0   7      432.20      451.41     39.11 o 
   1   0   7     7438.90     7668.26    219.30 o 
   2   0   7      656.68      620.08     61.69 o 
   3   0   7     1078.64     1164.54     73.23 o 
   4   0   7     1862.72     1771.49     87.96 o 
   5   0   7      256.22      331.93     83.98 o 
   6   0   7      635.53      643.96    107.06 o 
   7   0   7      866.13     1014.89    129.35 o 
   8   0   7        0.29       10.75    119.80 o 
   9   0   7       76.97      122.19    137.31 o 
  -8   1   7      190.54       31.04    117.01 o 
  -7   1   7      126.29       85.57    101.49 o 
  -6   1   7      675.46      780.47     93.13 o 
  -5   1   7      739.25      920.17     80.79 o 
  -4   1   7     1172.37     1098.87     78.41 o 
  -3   1   7     2089.20     2175.45    122.19 o 
  -2   1   7     1086.40     1252.10     60.50 o 
  -1   1   7     5185.24     5023.91    207.16 o 
   0   1   7      837.71      826.43     80.40 o 
   1   1   7      160.87      195.71     27.15 o 
   2   1   7     4513.59     4672.49    189.05 o 
   3   1   7      480.47      609.73     47.36 o 
   4   1   7      921.19     1028.42     59.70 o 
   5   1   7      470.54      440.58     65.27 o 
   6   1   7     2306.73     2418.23    138.10 o 
   7   1   7       81.20      151.64     71.64 o 
   8   1   7       34.10      -38.61     78.41 o 
   9   1   7       27.14       67.26     80.79 o 
  -8   2   7      277.85      287.75    101.89 o 
  -7   2   7      841.06      842.16    103.48 o 
  -6   2   7      160.62       98.31     74.82 o 
  -5   2   7      745.75      719.98     73.23 o 
  -4   2   7      553.48      537.30     60.89 o 
  -3   2   7     4130.40     3507.55    152.83 o 
  -2   2   7     2989.16     2980.20    132.93 o 
  -1   2   7     2806.33     2835.90    148.25 o 
   0   2   7      117.64       69.45     24.87 o 
   1   2   7    18273.76    17888.88   1462.44 o 
   2   2   7        0.30      -22.69     31.04 o 
   3   2   7      882.12      982.65     43.38 o 
   4   2   7     1792.03     1716.16     83.98 o 
   5   2   7     1614.24     1621.44     71.24 o 
   6   2   7     1642.20     1653.68     84.38 o 
   7   2   7      642.40      630.43     66.47 o 
   8   2   7       28.70      -23.48     64.08 o 
   9   2   7      193.54      155.22     74.43 o 
  -8   3   7      275.97       53.33     92.73 o 
  -7   3   7     1409.14     1470.20     95.92 o 
  -6   3   7     1676.04     1614.67     85.17 o 
  -5   3   7     1803.28     1896.85     97.91 o 
  -4   3   7     1701.73     1593.58     70.84 o 
  -3   3   7      410.66      465.26     44.97 o 
  -2   3   7        1.74       29.85     34.63 o 
  -1   3   7     3719.81     4020.67    116.90 o 
   0   3   7       29.22       13.32     27.46 o 
   1   3   7     3617.41     3654.08    106.29 o 
   2   3   7    13210.20    12680.19    485.56 o 
   3   3   7     3934.01     4118.47    172.73 o 
   4   3   7      284.18      241.58     40.60 o 
   5   3   7       15.22       -9.95     43.78 o 
   6   3   7       75.15       73.63     50.15 o 
   7   3   7       54.57       50.55     58.51 o 
   8   3   7       30.35      -65.27     65.27 o 
  -7   4   7      263.62      285.36     79.20 o 
  -6   4   7       16.95       44.18     64.08 o 
  -5   4   7      756.98      731.52     65.27 o 
  -4   4   7       40.12       39.00     46.96 o 
  -3   4   7     1590.08     1554.58     66.07 o 
  -2   4   7     1185.10     1201.55     74.03 o 
  -1   4   7      402.60      403.22     27.28 o 
   0   4   7      365.58      280.45     41.79 o 
   1   4   7     1364.47     1249.40     54.33 o 
   2   4   7      999.13     1016.88     56.52 o 
   3   4   7      578.20      626.05     42.98 o 
   4   4   7      610.01      544.86     47.36 o 
   5   4   7     1109.35     1057.48     60.50 o 
   6   4   7        0.87      105.07     50.55 o 
   7   4   7       21.81       44.97     60.10 o 
   8   4   7       49.17       42.98     69.25 o 
  -7   5   7       10.01      -28.66     76.81 o 
  -6   5   7       48.12       15.92     66.47 o 
  -5   5   7     1259.22     1189.22     75.22 o 
  -4   5   7      325.41      347.45     53.73 o 
  -3   5   7     1229.69     1210.31     57.71 o 
  -2   5   7      351.22      350.64     44.97 o 
  -1   5   7     1252.86     1233.39     42.16 o 
   0   5   7     2536.84     2589.22    134.13 o 
   1   5   7      106.95       78.41     26.74 o 
   2   5   7      309.65      267.45     40.60 o 
   3   5   7      836.62      862.06     51.34 o 
   4   5   7     2085.31     2160.73    124.97 o 
   5   5   7      921.84      876.39     65.27 o 
   6   5   7      670.81      570.33     67.66 o 
   7   5   7       29.71      151.24     62.88 o 
   8   5   7       83.29      123.38     70.84 o 
  -6   6   7       31.24       25.07     70.05 o 
  -5   6   7     1122.34     1214.69     75.62 o 
  -4   6   7     1522.05     1471.79     74.43 o 
  -3   6   7      107.03       87.96     50.15 o 
  -2   6   7      127.36       56.52     48.56 o 
  -1   6   7     1293.82     1241.15     84.77 o 
   0   6   7     1548.12     1437.53     92.53 o 
   1   6   7     1364.90     1197.38     69.25 o 
   2   6   7        2.37        1.19     44.18 o 
   3   6   7      705.43      787.64     56.91 o 
   4   6   7     1783.77     1915.16     89.55 o 
   5   6   7       62.62       26.67     57.31 o 
   6   6   7      203.17      295.31     66.86 o 
   7   6   7       16.68       52.54     70.45 o 
  -6   7   7       34.16      -77.61     77.61 o 
  -5   7   7      129.21      133.33     72.04 o 
  -4   7   7       32.52        4.38     62.49 o 
  -3   7   7      208.27      204.17     58.51 o 
  -2   7   7       86.36       57.71     54.13 o 
  -1   7   7      414.30      389.21     40.23 o 
   0   7   7       17.84       23.90     35.17 o 
   1   7   7     1354.23     1400.15     48.93 o 
   2   7   7      327.25      272.63     54.53 o 
   3   7   7      455.27      605.75     59.30 o 
   4   7   7       79.86       95.92     57.71 o 
   5   7   7       59.74      -26.27     64.48 o 
   6   7   7       53.81       59.30     70.45 o 
  -5   8   7      158.38      130.54     80.00 o 
  -4   8   7        0.46      -20.70     71.24 o 
  -3   8   7      112.53      212.53     65.27 o 
  -2   8   7     1089.69     1097.28     74.03 o 
  -1   8   7       85.54       61.36     44.32 o 
   0   8   7        4.13       15.58     50.94 o 
   1   8   7        0.21       14.08     94.92 o 
   2   8   7      108.07       89.55     60.89 o 
   3   8   7      318.20      346.66     66.47 o 
   4   8   7       30.41      104.67     66.07 o 
   5   8   7       14.32       57.71     72.44 o 
  -3   9   7        0.46       59.70     71.24 o 
  -2   9   7       34.36       31.04     67.66 o 
  -1   9   7        1.85      -12.76     48.12 o 
   0   9   7      215.24      308.04     90.94 o 
   1   9   7      235.26      296.78     69.45 o 
   2   9   7      470.28      447.75     76.42 o 
   3   9   7       35.98        3.58     71.24 o 
  -3  -7   8      140.02      -27.46    109.05 o 
  -2  -7   8      438.42      363.37    106.27 o 
  -1  -7   8       11.17        3.76     69.45 o 
   0  -7   8      435.88      525.92     73.00 o 
   1  -7   8      126.57       72.55     65.39 o 
   2  -7   8       11.47      226.06     89.55 o 
   3  -7   8        0.23       54.53     91.94 o 
   4  -7   8       48.59     -100.30    100.30 o 
  -4  -6   8       12.71      -25.47    106.66 o 
  -3  -6   8      331.64      448.54    105.07 o 
  -2  -6   8       66.17      226.46     88.36 o 
  -1  -6   8      100.48      144.13     61.15 o 
   0  -6   8        0.10       56.13     59.09 o 
   1  -6   8      231.48      267.91     78.80 o 
   2  -6   8      379.07      244.37     85.17 o 
   3  -6   8      364.04      348.65     86.76 o 
   4  -6   8       13.56      -20.30     83.58 o 
   5  -6   8       31.11       28.26     92.73 o 
   6  -6   8      248.92      260.69     96.71 o 
  -5  -5   8      152.47      249.54    118.21 o 
  -4  -5   8      252.03      115.02    105.47 o 
  -3  -5   8      482.96      487.55     95.52 o 
  -2  -5   8        4.95       39.40     78.80 o 
  -1  -5   8        1.47        9.75     77.41 o 
   0  -5   8       13.64       44.48    112.04 o 
   1  -5   8     1011.24      941.99     60.46 o 
   2  -5   8      161.96      171.14     75.22 o 
   3  -5   8        9.53       26.27     70.45 o 
   4  -5   8      386.71      327.95     81.19 o 
   5  -5   8       74.37      138.50     85.57 o 
   6  -5   8       51.99       83.18     86.76 o 
   7  -5   8       16.43      223.28     91.54 o 
  -6  -4   8        8.89       28.66    122.58 o 
  -5  -4   8       87.02      -24.68    112.63 o 
  -4  -4   8      518.76      669.43    100.30 o 
  -3  -4   8      251.38      261.09     85.17 o 
  -2  -4   8     1338.84     1531.49     95.12 o 
  -1  -4   8      312.76      232.98     55.42 o 
   0  -4   8        4.25        1.68     58.70 o 
   1  -4   8      665.09      676.02     52.04 o 
   2  -4   8       57.74       89.95     66.07 o 
   3  -4   8        2.82      -33.43     67.26 o 
   4  -4   8     1002.60     1000.17     81.99 o 
   5  -4   8        1.22       13.13     78.41 o 
   6  -4   8      367.49      437.00     87.96 o 
   7  -4   8       48.34      -10.75     93.13 o 
  -7  -3   8      264.34      194.22    135.72 o 
  -6  -3   8       82.49      -76.81    120.20 o 
  -5  -3   8      456.02      399.19    115.42 o 
  -4  -3   8       92.40       56.91     95.52 o 
  -3  -3   8       22.76      -13.53     80.79 o 
  -2  -3   8      343.20      390.83     77.61 o 
  -1  -3   8     1420.18     1400.61     64.44 o 
   0  -3   8     4295.00     4684.32    166.88 o 
   1  -3   8      950.11      991.38     57.71 o 
   2  -3   8      532.37      495.11     73.23 o 
   3  -3   8      281.43      429.04     67.66 o 
   4  -3   8      241.80      326.76     73.63 o 
   5  -3   8      359.12      325.96     81.19 o 
   6  -3   8       48.50       31.04     83.98 o 
   7  -3   8      349.69      512.62     95.12 o 
   8  -3   8      265.95      371.33     97.11 o 
  -7  -2   8       74.91      -18.31    129.35 o 
  -6  -2   8      127.04      154.42    118.60 o 
  -5  -2   8     3444.97     3742.37    164.77 o 
  -4  -2   8      166.83      331.93     91.14 o 
  -3  -2   8      924.16     1010.12     93.13 o 
  -2  -2   8     1004.21     1083.75     87.56 o 
  -1  -2   8     1796.66     1833.99    198.40 o 
   0  -2   8     6133.42     6033.85    378.89 o 
   1  -2   8      349.11      405.88     48.69 o 
   2  -2   8     2341.65     2596.53    111.04 o 
   3  -2   8     1418.83     1578.46     89.55 o 
   4  -2   8     1229.28     1369.91     95.12 o 
   5  -2   8      457.08      602.17     87.16 o 
   6  -2   8      107.95      156.41     89.15 o 
   7  -2   8       26.00       37.41     99.10 o 
   8  -2   8       44.49       46.57    107.86 o 
  -7  -1   8      451.13      458.09    141.29 o 
  -6  -1   8       71.61      376.11    114.23 o 
  -5  -1   8      827.70     1041.56    116.61 o 
  -4  -1   8     2080.95     2040.93    126.96 o 
  -3  -1   8       94.53      -15.52     79.60 o 
  -2  -1   8       73.39      -56.91     70.05 o 
  -1  -1   8      339.98      338.42     47.56 o 
   0  -1   8     1495.56     1602.84     82.19 o 
   1  -1   8     1323.68     1503.70     86.96 o 
   2  -1   8     1434.51     1677.16     86.37 o 
   3  -1   8       16.40       -3.58     70.84 o 
   4  -1   8     3422.92     3529.04    191.04 o 
   5  -1   8      291.76      263.87     91.14 o 
   6  -1   8       23.32       95.92     98.70 o 
   7  -1   8       12.51     -116.61    116.61 o 
   8  -1   8      202.76      206.56    125.37 o 
  -8   0   8       64.30      -44.18    138.50 o 
  -7   0   8       49.15      -17.51    118.21 o 
  -6   0   8      386.99      443.77    113.83 o 
  -5   0   8      190.28      235.61     93.93 o 
  -4   0   8      316.52      408.74     85.57 o 
  -3   0   8     1126.50     1117.18     83.58 o 
  -2   0   8     1986.64     1813.27     94.33 o 
  -1   0   8     1148.21     1186.41    133.53 o 
   0   0   8     2848.91     3155.86    186.06 o 
   1   0   8     1171.39     1265.84     50.94 o 
   2   0   8       95.97       61.69     59.30 o 
   3   0   8     3909.52     3763.86    134.52 o 
   4   0   8       30.09       53.33     68.85 o 
   5   0   8      725.42      723.96     94.33 o 
   6   0   8     1146.02     1081.36    119.40 o 
   7   0   8        8.83      -36.22    112.24 o 
   8   0   8       99.01      110.25    122.98 o 
   9   0   8       59.23      204.17    144.07 o 
  -8   1   8        3.62      193.82    112.63 o 
  -7   1   8      462.53      589.43    114.62 o 
  -6   1   8        1.46       74.82     89.15 o 
  -5   1   8      760.43      830.22     89.15 o 
  -4   1   8     1365.94     1430.80     85.57 o 
  -3   1   8      257.32      298.50     58.90 o 
  -2   1   8    19361.13    17582.72    743.86 o 
  -1   1   8     2798.43     2390.23     91.34 o 
   0   1   8        4.41      -16.35     38.21 o 
   1   1   8      405.63      423.41     34.19 o 
   2   1   8        1.19       71.64     42.19 o 
   3   1   8     1131.30     1357.97     63.28 o 
   4   1   8     1086.26     1180.06     65.67 o 
   5   1   8       15.61      -27.06     61.29 o 
   6   1   8     4131.06     4338.17    174.72 o 
   7   1   8      760.00      809.53     95.92 o 
   8   1   8       35.36       25.87     88.75 o 
   9   1   8        0.15       36.62     93.93 o 
  -8   2   8       14.82       33.83    103.08 o 
  -7   2   8     1520.88     1401.75    117.01 o 
  -6   2   8     1521.32     1513.58    101.09 o 
  -5   2   8      189.81       70.84     71.64 o 
  -4   2   8      882.86      883.95     68.85 o 
  -3   2   8        1.86       24.28     49.35 o 
  -2   2   8      564.15      524.56     49.35 o 
  -1   2   8      107.21       53.50     38.80 o 
   0   2   8     2808.34     2752.62    205.17 o 
   1   2   8     3282.14     3005.29    194.22 o 
   2   2   8    10661.47    11203.62    492.32 o 
   3   2   8       22.23       49.75     39.00 o 
   4   2   8      611.49      684.95     51.74 o 
   5   2   8        5.57       23.08     49.75 o 
   6   2   8      599.58      597.79     62.49 o 
   7   2   8       20.82       24.28     61.29 o 
   8   2   8       85.70      227.26     70.84 o 
   9   2   8       29.84      -62.49     76.81 o 
  -7   3   8       18.06       56.12     86.76 o 
  -6   3   8       71.81       23.08     74.03 o 
  -5   3   8      429.81      507.84     67.66 o 
  -4   3   8      191.87      240.79     57.71 o 
  -3   3   8     2499.10     2465.99    114.23 o 
  -2   3   8      791.77      727.94     46.57 o 
  -1   3   8       29.35       -1.87     26.17 o 
   0   3   8      192.68      126.98     45.97 o 
   1   3   8     6651.12     6273.15    168.46 o 
   2   3   8      326.14      303.67     38.21 o 
   3   3   8       24.01       51.74     37.01 o 
   4   3   8        7.70       47.36     39.80 o 
   5   3   8      207.20      213.33     49.35 o 
   6   3   8        0.79       -0.80     50.55 o 
   7   3   8       38.39       25.47     60.89 o 
   8   3   8        0.52      -31.84     65.67 o 
  -7   4   8        1.28      -85.57     85.57 o 
  -6   4   8       13.70       98.31     69.65 o 
  -5   4   8       22.92        6.37     62.09 o 
  -4   4   8     6194.35     5925.38    253.13 o 
  -3   4   8     1586.19     1628.60     69.25 o 
  -2   4   8      375.52      408.74     45.37 o 
  -1   4   8      914.00      895.41     33.63 o 
   0   4   8     3018.47     3102.05    111.24 o 
   1   4   8     1561.46     1525.70    134.32 o 
   2   4   8       17.76       21.49     36.22 o 
   3   4   8      163.46      260.29     40.20 o 
   4   4   8     3312.72     3793.31    182.68 o 
   5   4   8     1588.96     1502.04     80.79 o 
   6   4   8      110.12      195.02     56.12 o 
   7   4   8      348.28      345.46     67.66 o 
   8   4   8      134.68      130.54     71.64 o 
  -7   5   8        7.73      -25.07     83.58 o 
  -6   5   8      185.00      296.51     73.23 o 
  -5   5   8      398.38      455.31     67.26 o 
  -4   5   8     1295.67     1245.33     68.85 o 
  -3   5   8     1340.07     1232.99     70.84 o 
  -2   5   8     4001.64     4048.43    182.68 o 
  -1   5   8      536.12      533.35     33.35 o 
   0   5   8     1884.27     1841.71     58.35 o 
   1   5   8      119.41       89.55     28.14 o 
   2   5   8      807.31      805.55     51.34 o 
   3   5   8      106.35       50.15     44.18 o 
   4   5   8      315.25      331.93     52.14 o 
   5   5   8      368.11      403.97     56.91 o 
   6   5   8      528.86      528.94     70.45 o 
   7   5   8        3.68      -11.54     65.27 o 
   8   5   8      185.92      295.31     75.62 o 
  -6   6   8       22.38      -75.62     75.62 o 
  -5   6   8      378.88      417.10     72.83 o 
  -4   6   8      337.70      265.07     64.87 o 
  -3   6   8       21.81       59.70     51.74 o 
  -2   6   8      131.91       45.37     49.35 o 
  -1   6   8     1849.77     1839.79    169.35 o 
   0   6   8      294.71      321.08     35.74 o 
   1   6   8      513.47      493.99     36.44 o 
   2   6   8       50.17       42.59     47.36 o 
   3   6   8     1060.40     1089.32     84.77 o 
   4   6   8       13.61      -31.44     50.94 o 
   5   6   8       40.30      -27.46     58.90 o 
   6   6   8        2.59       80.40     62.88 o 
   7   6   8      169.75      228.45     75.62 o 
  -5   7   8        1.24      119.00     71.64 o 
  -4   7   8        3.59      -66.07     66.07 o 
  -3   7   8      370.05      403.17     62.09 o 
  -2   7   8      784.15      742.66     64.48 o 
  -1   7   8      492.67      493.89     43.89 o 
   0   7   8     1292.32     1262.39     76.22 o 
   1   7   8     1328.84     1429.47     75.02 o 
   2   7   8      832.06      811.12     64.08 o 
   3   7   8       43.28       48.95     54.92 o 
   5   7   8      102.51       83.98     65.27 o 
   6   7   8       54.19       72.44     72.83 o 
  -4   8   8      730.84      723.96     83.58 o 
  -3   8   8       18.94        2.39     65.67 o 
  -2   8   8       48.35       60.10     63.68 o 
  -1   8   8     1157.49     1163.62     55.15 o 
   0   8   8        0.38        6.34     42.75 o 
   1   8   8        1.22       22.84     41.64 o 
   2   8   8        0.58      -24.68     60.50 o 
   3   8   8      364.94      388.05     69.25 o 
   4   8   8      418.06      593.02     73.63 o 
   5   8   8       10.64       -3.58     74.03 o 
  -3   9   8      127.34      260.29     74.03 o 
  -2   9   8        8.35       97.11     70.84 o 
  -1   9   8      110.39       61.87     51.36 o 
   0   9   8       22.98      -16.45     51.14 o 
   1   9   8      280.26      307.93    115.42 o 
   2   9   8       11.82      -45.37     70.45 o 
   3   9   8        0.78       35.82     72.83 o 
  -2  -7   9       32.40      115.02    108.26 o 
  -1  -7   9      262.60       66.39     91.34 o 
   0  -7   9      176.57      202.49     75.98 o 
   1  -7   9       80.25      -56.22     73.56 o 
   2  -7   9        0.48     -103.88    103.88 o 
  -4  -6   9      103.37       -5.57    117.81 o 
  -3  -6   9        1.60       81.19    105.87 o 
  -2  -6   9      748.39      878.38    107.86 o 
  -1  -6   9       14.86      -67.82     67.82 o 
   0  -6   9      189.50      265.86     93.93 o 
   1  -6   9       24.10       22.29     91.34 o 
   2  -6   9       79.34      254.72     87.56 o 
   3  -6   9       38.10      -37.41     91.94 o 
   4  -6   9       58.07       78.41     93.13 o 
   5  -6   9       86.34      122.58    103.88 o 
  -5  -5   9      208.54       79.20    126.56 o 
  -4  -5   9       11.54      177.51    103.88 o 
  -3  -5   9       57.16      -21.89     95.92 o 
  -2  -5   9      429.20      392.82     96.32 o 
  -1  -5   9        0.31       21.53     60.79 o 
   0  -5   9      169.08      215.43     59.79 o 
   1  -5   9       39.41       96.70    124.57 o 
   2  -5   9      575.15      542.87     88.36 o 
   3  -5   9     1255.32     1344.83     97.11 o 
   4  -5   9       15.50       23.08     83.18 o 
   5  -5   9        0.11      -92.73     92.73 o 
   6  -5   9        7.14       -1.99     95.92 o 
  -6  -4   9        3.95      232.43    121.79 o 
  -5  -4   9        1.31     -115.82    115.82 o 
  -4  -4   9      120.97      183.48    100.69 o 
  -3  -4   9     1325.87     1285.13    108.65 o 
  -2  -4   9     1026.96     1008.13     99.50 o 
  -1  -4   9      809.12      852.31     64.28 o 
   0  -4   9      261.11      269.97     56.13 o 
   1  -4   9     1903.14     1793.51     91.34 o 
   2  -4   9       54.29       95.12     74.82 o 
   3  -4   9      425.68      545.26     80.79 o 
   4  -4   9       98.84      129.75     80.40 o 
   5  -4   9      613.08      483.96     93.13 o 
   6  -4   9       53.96       89.95     91.54 o 
   7  -4   9       80.02      -56.52    101.89 o 
  -6  -3   9      156.99      282.58    121.79 o 
  -5  -3   9        0.55      -27.86    111.84 o 
  -4  -3   9     1417.53     1469.41    118.21 o 
  -3  -3   9       86.80       -1.99     86.76 o 
  -2  -3   9        1.56      -66.86     80.79 o 
  -1  -3   9      123.23       54.66     55.58 o 
   0  -3   9     2258.00     2419.83    142.28 o 
   1  -3   9      211.03      229.87     51.78 o 
   2  -3   9      139.74      157.61     76.42 o 
   3  -3   9      138.18      119.40     75.62 o 
   4  -3   9     1360.30     1434.38     95.92 o 
   5  -3   9      535.59      543.66     91.14 o 
   6  -3   9      320.60      378.89     97.11 o 
   7  -3   9        2.66      -12.74    101.09 o 
   8  -3   9       67.32      111.44    107.46 o 
  -7  -2   9      100.95     -136.91    136.91 o 
  -6  -2   9       82.08     -101.49    128.55 o 
  -5  -2   9        7.76      -58.90    107.46 o 
  -4  -2   9      605.78      746.24    105.87 o 
  -3  -2   9       10.73      138.10     83.18 o 
  -2  -2   9      384.46      394.02     81.99 o 
  -1  -2   9     1190.14     1127.28    114.42 o 
   0  -2   9     1402.90     1437.66     65.61 o 
   1  -2   9     3160.41     3207.28    121.79 o 
   2  -2   9      149.40      119.00     75.22 o 
   3  -2   9       32.32      -20.30     75.62 o 
   4  -2   9        4.42       78.01     78.01 o 
   5  -2   9        6.85       -3.18     87.96 o 
   6  -2   9        9.19      -21.09     97.11 o 
   7  -2   9       49.65      -35.82    109.85 o 
   8  -2   9      395.96      136.91    128.16 o 
  -7  -1   9      151.96      288.15    136.91 o 
  -6  -1   9      264.49      425.46    126.56 o 
  -5  -1   9     1685.56     1701.04    149.25 o 
  -4  -1   9     1434.55     1256.48    124.57 o 
  -3  -1   9        3.15       87.16     79.20 o 
  -2  -1   9       54.44       96.32     76.02 o 
  -1  -1   9     2997.58     3377.06    113.03 o 
   0  -1   9        2.13       32.93     49.06 o 
   1  -1   9      769.59      943.43     56.40 o 
   2  -1   9     1085.31     1203.94     89.55 o 
   3  -1   9     6107.75     7126.54    348.25 o 
   4  -1   9        1.06      -83.98     83.98 o 
   5  -1   9       26.91      225.27     92.73 o 
   6  -1   9       41.83     -111.84    111.84 o 
   7  -1   9      740.64     1162.55    134.92 o 
   8  -1   9        4.11       50.94    129.75 o 
  -7   0   9       44.71      191.44    119.80 o 
  -6   0   9      522.78      872.41    117.41 o 
  -5   0   9      566.34      657.49    107.46 o 
  -4   0   9        4.27      -62.88     88.36 o 
  -3   0   9     2140.82     2239.13    115.42 o 
  -2   0   9     7474.01     7495.88    303.67 o 
  -1   0   9     4394.46     4797.93    155.39 o 
   0   0   9       37.95       94.94     44.58 o 
   1   0   9     2145.94     2161.25     77.24 o 
   2   0   9     1566.91     1797.35     88.75 o 
   3   0   9       28.65      -19.50     73.23 o 
   4   0   9      710.64      643.56     84.77 o 
   5   0   9      566.38      572.72     99.90 o 
   6   0   9      926.65     1053.10    115.82 o 
   7   0   9      252.85      457.70    121.39 o 
   8   0   9      112.46      265.46    132.53 o 
  -7   1   9       33.60      111.44    114.23 o 
  -6   1   9      833.83      669.83    113.43 o 
  -5   1   9       84.93      275.02     87.56 o 
  -4   1   9      906.39      861.27     87.56 o 
  -3   1   9      591.17      548.04     68.46 o 
  -2   1   9      253.11      355.01     57.71 o 
  -1   1   9     4816.81     4032.87    197.80 o 
   0   1   9      101.38      139.65     36.14 o 
   1   1   9       49.40       40.75     35.03 o 
   2   1   9      164.23      140.09     54.53 o 
   3   1   9      608.61      558.39     64.48 o 
   4   1   9       26.92        4.78     61.29 o 
   5   1   9      756.61      796.39     77.21 o 
   6   1   9      369.31      212.13     83.98 o 
   7   1   9       17.92      -44.58     91.14 o 
   8   1   9        2.41       42.59     95.92 o 
  -7   2   9      960.33     1121.56    113.83 o 
  -6   2   9      210.84      269.44     87.56 o 
  -5   2   9      184.00       82.78     80.00 o 
  -4   2   9      137.56      185.07     64.87 o 
  -3   2   9        7.83       27.06     55.72 o 
  -2   2   9      756.34      702.07     58.51 o 
  -1   2   9       76.54       68.52     33.35 o 
   0   2   9     2453.17     2224.83    207.16 o 
   1   2   9     8799.48     8528.39    570.73 o 
   2   2   9      238.85      249.94     46.17 o 
   3   2   9      522.05      599.38     53.73 o 
   4   2   9     1193.78     1047.13     62.88 o 
   5   2   9        2.16        6.37     56.12 o 
   6   2   9      533.48      501.48     69.65 o 
   7   2   9       66.07        9.95     70.45 o 
   8   2   9       92.44      162.38     79.20 o 
  -7   3   9      730.33      831.02    101.89 o 
  -6   3   9      126.57      109.85     81.59 o 
  -5   3   9        4.79      -73.63     73.63 o 
  -4   3   9     2071.09     2187.39    103.08 o 
  -3   3   9     1094.26     1047.53     64.48 o 
  -2   3   9      400.26      339.49     48.95 o 
  -1   3   9     6646.19     6232.76    367.15 o 
   0   3   9      220.74      279.50     40.99 o 
   1   3   9     4931.00     5019.34    154.30 o 
   2   3   9     4584.38     4247.03    177.51 o 
   3   3   9       27.00      -33.03     41.79 o 
   4   3   9      437.87      521.38     59.30 o 
   5   3   9      907.86      971.11     64.48 o 
   6   3   9       46.85       95.12     56.12 o 
   7   3   9      456.97      515.80     72.83 o 
   8   3   9       33.18       44.97     70.45 o 
  -7   4   9       31.66      114.23     89.15 o 
  -6   4   9      115.30      147.26     76.02 o 
  -5   4   9        2.73      -23.48     69.65 o 
  -4   4   9      302.19      261.09     61.69 o 
  -3   4   9     5073.88     4813.38    202.58 o 
  -2   4   9      223.71      220.49     48.56 o 
  -1   4   9        2.39      -16.14     30.11 o 
   0   4   9       72.09      127.36     28.98 o 
   1   4   9      114.71      161.22     28.98 o 
   2   4   9       35.25       46.96     40.20 o 
   3   4   9      437.46      507.84     46.96 o 
   4   4   9      100.29      -44.58     48.95 o 
   5   4   9     1305.64     1575.67     96.71 o 
   6   4   9       26.47       29.05     56.52 o 
   7   4   9       20.54       86.76     64.87 o 
   8   4   9       71.59       61.29     70.05 o 
  -6   5   9       62.27      129.35     76.81 o 
  -5   5   9       33.80       21.89     69.25 o 
  -4   5   9      675.56      691.72     66.47 o 
  -3   5   9      148.55       56.12     54.92 o 
  -2   5   9      462.77      492.32     52.54 o 
  -1   5   9     1815.57     1787.69    143.08 o 
   0   5   9      377.68      432.84     44.18 o 
   1   5   9      210.23      248.69     65.67 o 
   2   5   9     1007.90      980.66     54.92 o 
   3   5   9       28.05      -17.11     46.17 o 
   4   5   9     1998.59     1847.10     82.78 o 
   5   5   9      956.70      858.48     67.66 o 
   6   5   9        3.69        6.37     59.70 o 
   7   5   9       36.08       70.05     67.66 o 
  -6   6   9       17.71       81.99     78.01 o 
  -5   6   9       86.90       69.65     75.22 o 
  -4   6   9       81.56       38.21     63.28 o 
  -3   6   9      710.89      704.06     63.28 o 
  -2   6   9       50.62       66.07     52.54 o 
  -1   6   9     2806.27     2909.23    177.51 o 
   0   6   9     5066.02     5223.72    159.43 o 
   1   6   9      494.39      496.72     47.36 o 
   2   6   9       59.56       58.51     49.75 o 
   3   6   9      272.65      308.45     54.92 o 
   4   6   9       68.88       76.42     55.32 o 
   5   6   9       33.35      106.66     58.90 o 
   6   6   9       22.91       76.02     65.27 o 
   7   6   9      168.47      318.40     75.62 o 
  -5   7   9      478.76      468.84     85.97 o 
  -4   7   9       13.81      150.44     63.68 o 
  -3   7   9      179.29      227.65     61.69 o 
  -2   7   9      145.52       70.05     60.10 o 
  -1   7   9      505.21      524.95     44.32 o 
   0   7   9       13.29       -6.37     53.33 o 
   1   7   9      446.55      564.70     42.48 o 
   2   7   9      243.07      173.13     60.10 o 
   3   7   9      680.02      731.92     67.66 o 
   4   7   9       16.00        8.36     60.50 o 
   5   7   9        4.32      -23.48     66.47 o 
   6   7   9       16.56       18.31     74.03 o 
  -4   8   9      122.19       53.33     77.61 o 
  -3   8   9       88.76       43.78     70.84 o 
  -2   8   9      290.30      292.13     70.05 o 
  -1   8   9        5.22       13.20     70.84 o 
   0   8   9      243.75      220.61     47.70 o 
   1   8   9       33.22      -47.76     47.76 o 
   2   8   9      332.66      437.80     66.07 o 
   3   8   9      108.17      148.05     66.86 o 
   4   8   9        0.19       76.02     66.86 o 
   5   8   9        0.33       62.09     73.23 o 
  -2   9   9      459.22      565.16     79.60 o 
  -1   9   9        1.39      -20.00     52.05 o 
   0   9   9       14.51        4.41     78.01 o 
   1   9   9      241.80      303.40     52.47 o 
   2   9   9      292.94      401.58     75.62 o 
   3   9   9      105.89      137.31     74.03 o 
   0  -7  10      131.14      315.88     79.50 o 
   1  -7  10       33.78       38.97     76.97 o 
   2  -7  10        5.97       -0.80    107.06 o 
  -3  -6  10       16.45       13.93    113.03 o 
  -2  -6  10       70.93      -56.52    111.44 o 
  -1  -6  10      530.35      703.09    153.83 o 
   0  -6  10        3.16       86.57     70.63 o 
   1  -6  10       45.58       67.73     81.79 o 
   2  -6  10        1.58      -95.92     95.92 o 
   3  -6  10       38.73      117.81     99.10 o 
   4  -6  10        1.02       -7.96    101.09 o 
  -4  -5  10       83.61        3.18    116.61 o 
  -3  -5  10       45.72      180.69    101.09 o 
  -2  -5  10       26.64      -68.46     96.32 o 
  -1  -5  10      145.57      210.32     65.84 o 
   0  -5  10      113.69       34.33    103.68 o 
   1  -5  10     1297.12     1284.87     99.30 o 
   2  -5  10      190.53      154.42     90.74 o 
   3  -5  10       39.82      -52.93     91.94 o 
   4  -5  10      289.71      319.19     95.92 o 
   5  -5  10        4.80      168.75    100.69 o 
   6  -5  10        5.65       85.57    104.28 o 
  -5  -4  10        7.34      170.34    115.82 o 
  -4  -4  10      292.61      405.16    111.04 o 
  -3  -4  10       19.03      -95.92     95.92 o 
  -2  -4  10      383.14      447.35     92.34 o 
  -1  -4  10      536.40      409.91    100.30 o 
   0  -4  10      162.19      133.65     68.85 o 
   1  -4  10      221.49      272.13     59.38 o 
   2  -4  10     1010.82      982.26     91.14 o 
   3  -4  10       53.16        5.57     83.58 o 
   4  -4  10      356.74      296.91     93.13 o 
   5  -4  10       48.60      108.26     90.35 o 
   6  -4  10      125.94      -48.16    105.47 o 
   7  -4  10        2.44     -112.24    112.24 o 
  -6  -3  10        0.58        2.79    128.16 o 
  -5  -3  10       79.51       26.27    120.99 o 
  -4  -3  10       54.35      -13.93    104.67 o 
  -3  -3  10      862.30      612.12    107.06 o 
  -2  -3  10      725.55      684.56     98.31 o 
  -1  -3  10      373.87      497.99    122.78 o 
   0  -3  10        6.26       78.36    114.42 o 
   1  -3  10      132.66       65.95     55.67 o 
   2  -3  10        8.28       17.91     80.00 o 
   3  -3  10       73.63       66.47     81.19 o 
   4  -3  10      886.08      839.38    100.30 o 
   5  -3  10      331.62      358.60     99.90 o 
   6  -3  10       18.94       74.82     97.91 o 
   7  -3  10      305.68      229.64    113.83 o 
  -6  -2  10      361.59      293.72    136.91 o 
  -5  -2  10      333.47      371.33    127.76 o 
  -4  -2  10      607.09      690.13    111.04 o 
  -3  -2  10       17.28      163.97     87.56 o 
  -2  -2  10       36.17       21.49     84.38 o 
  -1  -2  10     1205.38     1190.12    126.17 o 
   0  -2  10      745.03      791.84     63.58 o 
   1  -2  10       29.38       97.75     54.74 o 
   2  -2  10     3783.42     3676.70    184.27 o 
   3  -2  10      334.73      552.02     83.58 o 
   4  -2  10      919.14      930.52    101.49 o 
   5  -2  10      210.23      203.77     93.93 o 
   6  -2  10       36.51      115.02    106.27 o 
   7  -2  10      192.88      209.35    120.59 o 
   8  -2  10       37.14     -127.76    127.76 o 
  -7  -1  10       38.99      251.93    134.92 o 
  -6  -1  10       12.35       43.78    126.17 o 
  -5  -1  10      286.54      380.88    119.40 o 
  -4  -1  10      773.32      716.00    119.40 o 
  -3  -1  10     1944.77     2062.82    134.92 o 
  -2  -1  10       44.74      -32.64     85.17 o 
  -1  -1  10     2244.57     2342.47    181.49 o 
   0  -1  10     1906.55     2155.40    103.67 o 
   1  -1  10      349.40      450.20    102.09 o 
   2  -1  10      131.81      136.12     83.98 o 
   3  -1  10      482.94      446.95     95.12 o 
   4  -1  10      338.27      405.56     93.13 o 
   5  -1  10      213.95      297.70    104.28 o 
   6  -1  10       20.05      -43.78    113.43 o 
   7  -1  10      223.23      450.53    128.16 o 
   8  -1  10      139.54      189.05    142.08 o 
  -7   0  10       14.77     -106.27    131.74 o 
  -6   0  10        3.11      140.89    111.44 o 
  -5   0  10     1137.14     1281.95    128.55 o 
  -4   0  10      776.43     1050.71    102.29 o 
  -3   0  10      904.48      837.39     97.51 o 
  -2   0  10      478.58      371.33     83.58 o 
  -1   0  10      670.27      741.08     57.24 o 
   0   0  10        4.49       43.43     63.88 o 
   1   0  10      132.95      114.46     49.67 o 
   2   0  10        3.62       -5.17     72.44 o 
   3   0  10     4013.76     4180.16    231.63 o 
   4   0  10      561.58      646.35     89.55 o 
   5   0  10     1339.83     1317.77    118.60 o 
   6   0  10      103.04      171.93    108.65 o 
   7   0  10      187.49      196.21    126.56 o 
   8   0  10       23.66      140.49    132.53 o 
  -7   1  10      214.62      265.46    120.59 o 
  -6   1  10      362.49      510.23    106.66 o 
  -5   1  10      116.21      275.02     91.94 o 
  -4   1  10     1058.41     1053.50     96.32 o 
  -3   1  10       26.79      148.05     67.26 o 
  -2   1  10     5139.05     4844.82    191.83 o 
  -1   1  10      333.74      329.75     46.41 o 
   0   1  10     3737.26     3189.31     93.23 o 
   1   1  10      382.15      325.35     42.92 o 
   2   1  10     3974.47     3876.09    184.67 o 
   3   1  10     1976.47     1973.27     93.93 o 
   4   1  10      115.52      111.84     67.66 o 
   5   1  10      144.17      158.80     75.62 o 
   6   1  10      867.70      844.15     97.51 o 
   7   1  10      377.59      187.06    100.30 o 
   8   1  10      122.96      212.53    103.88 o 
  -7   2  10      853.32     1103.65    157.21 o 
  -6   2  10     1076.25     1224.24    109.45 o 
  -5   2  10       29.99      140.49     81.19 o 
  -4   2  10      110.49       87.96     70.05 o 
  -3   2  10      970.22      809.92     74.03 o 
  -2   2  10      980.29      844.15     70.45 o 
  -1   2  10        5.05       38.00     36.38 o 
   0   2  10      110.11      135.60     37.43 o 
   1   2  10     3882.19     3820.55    220.49 o 
   2   2  10     4689.34     4961.43    219.30 o 
   3   2  10        8.07        8.36     53.73 o 
   4   2  10      199.63      210.14     60.10 o 
   5   2  10      143.89      148.05     66.07 o 
   6   2  10      775.65      702.86     81.99 o 
   7   2  10       14.75        6.37     79.20 o 
   8   2  10        1.84      139.70     83.58 o 
  -7   3  10       48.37      111.44    100.30 o 
  -6   3  10      436.69      428.64     91.54 o 
  -5   3  10       46.36      -42.98     78.41 o 
  -4   3  10       51.11       74.03     68.06 o 
  -3   3  10      560.56      596.20     63.68 o 
  -2   3  10       18.75       -8.76     52.14 o 
  -1   3  10      188.91      215.37     36.58 o 
   0   3  10       49.00       27.46     46.96 o 
   1   3  10     4627.04     4412.04    146.46 o 
   2   3  10      702.95      800.37     54.92 o 
   3   3  10      589.38      580.68     54.92 o 
   4   3  10       89.48       12.74     51.34 o 
   5   3  10        4.50        5.97     58.51 o 
   6   3  10       15.74       -1.19     62.88 o 
   7   3  10        2.42      -73.23     73.23 o 
   8   3  10      124.63      136.12     77.21 o 
  -6   4  10      157.00      207.75     84.38 o 
  -5   4  10      208.69      131.74     78.80 o 
  -4   4  10     4389.78     4346.53    215.32 o 
  -3   4  10      365.47      415.91     62.88 o 
  -2   4  10      251.86      187.85     54.53 o 
  -1   4  10     1096.66      960.76     44.89 o 
   0   4  10      392.37      362.28     36.72 o 
   1   4  10       69.54      -12.54     32.93 o 
   2   4  10        4.44       63.68     44.18 o 
   3   4  10      491.60      515.41     52.54 o 
   4   4  10     4992.80     5162.42    212.53 o 
   5   4  10     1232.30     1210.71     73.63 o 
   6   4  10       17.59      -15.92     61.69 o 
   7   4  10      118.44      209.74     69.65 o 
   8   4  10       18.03      -77.61     77.61 o 
  -6   5  10      732.48      735.10     92.34 o 
  -5   5  10        3.86       33.43     75.22 o 
  -4   5  10      251.40      122.58     68.06 o 
  -3   5  10      824.29      744.25     66.47 o 
  -2   5  10       46.76       68.85     52.54 o 
  -1   5  10     1485.64     1454.79     49.66 o 
   0   5  10     3092.09     3037.44    163.58 o 
   1   5  10      165.55      196.62     33.76 o 
   2   5  10     1631.13     1716.96     68.46 o 
   3   5  10      247.66      234.02     53.73 o 
   4   5  10       13.68        0.40     52.93 o 
   5   5  10      523.10      465.66     67.26 o 
   6   5  10       46.39       81.19     64.08 o 
   7   5  10      113.10      322.38     72.04 o 
  -5   6  10       58.11      111.04     78.01 o 
  -4   6  10       18.43      -33.83     68.46 o 
  -3   6  10      103.96      117.81     60.50 o 
  -2   6  10       25.99      -10.35     56.91 o 
  -1   6  10      243.78      251.01     41.64 o 
   0   6  10      906.54      973.62     77.01 o 
   1   6  10      336.95      263.39     39.68 o 
   2   6  10       22.88       65.67     51.34 o 
   3   6  10       64.27      107.46     56.12 o 
   4   6  10       44.69       88.36     55.72 o 
   5   6  10       14.72       -8.76     63.68 o 
   6   6  10        8.47       75.62     67.66 o 
  -5   7  10        2.62      -37.81     85.17 o 
  -4   7  10        7.93       32.64     72.83 o 
  -3   7  10      309.17      247.95     70.84 o 
  -2   7  10      252.20      228.45     65.67 o 
  -1   7  10      190.20      189.77     44.60 o 
   0   7  10      158.13      199.24     69.65 o 
   1   7  10       28.86       73.66     80.59 o 
   2   7  10      843.41      880.77     69.65 o 
   3   7  10      155.16       69.25     62.88 o 
   4   7  10       18.91       77.21     63.28 o 
   5   7  10      259.67      253.92     73.63 o 
  -3   8  10       47.97       39.80     73.23 o 
  -2   8  10       92.83      190.24     69.65 o 
  -1   8  10       81.03       63.31     48.37 o 
   0   8  10      177.14      279.97     48.11 o 
   1   8  10       31.01      -30.50     73.83 o 
   2   8  10      211.85      408.35     67.66 o 
   3   8  10     1113.83     1357.97     85.17 o 
   4   8  10      122.31      164.77     70.84 o 
  -1   9  10       83.03       20.55     56.00 o 
   0   9  10        1.36       42.30     65.87 o 
   1   9  10       26.14       36.15     51.63 o 
   2   9  10        1.38      -75.22     75.22 o 
  -2  -6  11      249.25      288.55    115.02 o 
  -1  -6  11        0.02       54.85     77.39 o 
   0  -6  11      404.22      215.27     80.91 o 
   1  -6  11       37.57       49.72     74.55 o 
   2  -6  11        2.08     -107.46    107.46 o 
   3  -6  11       10.49       51.34    105.87 o 
   4  -6  11        4.44      138.50    107.06 o 
  -3  -5  11        0.06       18.31    108.26 o 
  -2  -5  11        0.42     -103.88    103.88 o 
  -1  -5  11      184.11      260.21    131.34 o 
   0  -5  11        6.14       37.58     69.60 o 
   1  -5  11      211.69      144.35     69.87 o 
   2  -5  11      175.56      -20.70     97.51 o 
   3  -5  11      292.55      205.37    103.88 o 
   4  -5  11       17.16       77.61    100.69 o 
   5  -5  11       14.25       91.14    109.05 o 
  -4  -4  11        5.51       27.06    111.84 o 
  -3  -4  11       29.70       15.52     99.90 o 
  -2  -4  11      293.46      554.41     97.91 o 
  -1  -4  11      192.00      270.51     65.85 o 
   0  -4  11        3.39       39.91     63.60 o 
   1  -4  11      862.65      771.69     70.73 o 
   2  -4  11      227.80      281.78     94.72 o 
   3  -4  11      321.36      296.51     98.31 o 
   4  -4  11        7.96       64.87     94.33 o 
   5  -4  11        0.06      -61.69    103.48 o 
   6  -4  11       18.48       44.18    106.66 o 
  -5  -3  11       68.47      -99.50    123.38 o 
  -4  -3  11     1081.49      956.79    130.94 o 
  -3  -3  11        2.98       78.41     97.11 o 
  -2  -3  11      390.33      333.52     95.52 o 
  -1  -3  11      621.23      610.18    145.07 o 
   0  -3  11        5.38      104.35     60.49 o 
   1  -3  11        0.31       10.63     93.93 o 
   2  -3  11      114.03       46.57     89.15 o 
   3  -3  11      133.10      118.60     89.15 o 
   4  -3  11      947.70      725.95    110.25 o 
   5  -3  11       13.73       77.61     99.50 o 
   6  -3  11      126.22      227.65    114.62 o 
   7  -3  11       89.57       99.90    122.58 o 
  -6  -2  11      106.26      110.64    139.70 o 
  -5  -2  11        1.08       13.53    121.39 o 
  -4  -2  11      143.91       69.25    108.26 o 
  -3  -2  11      405.34      507.45     97.51 o 
  -2  -2  11       39.87      108.26     89.15 o 
  -1  -2  11      513.95      442.75     68.85 o 
   0  -2  11      961.10     1085.08    192.23 o 
   1  -2  11     1074.10     1011.03     97.11 o 
   2  -2  11        9.98       78.41     88.75 o 
   3  -2  11        0.36      -90.74     90.74 o 
   4  -2  11      118.10      121.39     97.11 o 
   5  -2  11      395.57      240.79    109.85 o 
   6  -2  11        0.31      148.45    109.85 o 
   7  -2  11      221.01      193.82    131.74 o 
  -6  -1  11        2.28       13.93    130.94 o 
  -5  -1  11      321.81      369.74    123.78 o 
  -4  -1  11      241.69      271.83    109.45 o 
  -3  -1  11      843.22      708.83    108.65 o 
  -2  -1  11       90.42      150.84     87.96 o 
  -1  -1  11     2266.17     2269.23    261.88 o 
   0  -1  11      297.55      467.02     71.24 o 
   1  -1  11        0.23       51.19     57.55 o 
   2  -1  11     1344.27     1380.65    105.47 o 
   3  -1  11      373.19      461.28     98.70 o 
   4  -1  11       67.41      221.29     95.52 o 
   5  -1  11      210.14      302.08    110.25 o 
   6  -1  11      185.71      130.54    119.40 o 
   7  -1  11      281.03      323.17    141.69 o 
   8  -1  11       13.98      187.85    146.86 o 
  -6   0  11      921.34     1162.15    135.32 o 
  -5   0  11       56.60     -114.62    114.62 o 
  -4   0  11      133.42      272.63    101.09 o 
  -3   0  11     1445.71     1544.63    111.04 o 
  -2   0  11      846.35      879.57     94.33 o 
  -1   0  11     2011.55     2150.27    109.85 o 
   0   0  11        0.44       54.47     54.88 o 
   1   0  11       16.58       14.33     53.75 o 
   2   0  11     3140.11     3309.35    128.55 o 
   3   0  11      672.49      717.59     95.12 o 
   4   0  11      291.63      369.34     92.34 o 
   5   0  11      686.47     1006.53    109.45 o 
   6   0  11      453.04      358.60    120.99 o 
   7   0  11      114.67      221.68    129.75 o 
   8   0  11       41.24      203.77    137.31 o 
  -6   1  11      554.88      573.51    124.18 o 
  -5   1  11      278.03      449.74    107.46 o 
  -4   1  11        5.93       97.11     81.19 o 
  -3   1  11       39.12       61.29     76.81 o 
  -2   1  11      100.61       89.15     72.83 o 
  -1   1  11     1130.09     1023.02     61.29 o 
   0   1  11      854.71      853.69     72.63 o 
   1   1  11      421.51      383.14    137.51 o 
   2   1  11       16.32       73.63     66.47 o 
   3   1  11     1233.94     1257.27     85.17 o 
   4   1  11       10.70       45.77     71.24 o 
   5   1  11      377.92      461.68     84.38 o 
   6   1  11      379.92      247.55     98.70 o 
   7   1  11       48.53       71.24    102.29 o 
   8   1  11        0.31       10.75    106.27 o 
  -6   2  11      163.29       49.75    101.09 o 
  -5   2  11      107.77      190.64     93.13 o 
  -4   2  11       33.22       72.04     75.22 o 
  -3   2  11      607.74      595.01     77.61 o 
  -2   2  11      965.00      744.65     74.03 o 
  -1   2  11       80.46      -43.90     43.90 o 
   0   2  11     4901.11     4230.54    254.52 o 
   1   2  11     1505.96     1442.69     91.54 o 
   2   2  11      117.53       10.75     57.71 o 
   3   2  11        4.83       80.00     59.30 o 
   4   2  11       31.11      117.81     63.68 o 
   5   2  11      395.29      452.52     78.41 o 
   6   2  11       62.81       76.81     80.00 o 
   7   2  11        1.74       88.75     89.15 o 
   8   2  11      287.54      433.82    100.30 o 
  -6   3  11        9.58       31.04     92.34 o 
  -5   3  11     1789.96     1679.15    109.05 o 
  -4   3  11     1138.48     1137.48     87.96 o 
  -3   3  11     2188.36     2108.19     87.96 o 
  -2   3  11      991.60      965.54     70.05 o 
  -1   3  11      635.79      676.85     44.87 o 
   0   3  11       26.53       69.25     38.27 o 
   1   3  11      458.98      395.25     41.65 o 
   2   3  11     1054.41      798.78     64.87 o 
   3   3  11     1489.17     1547.81     74.43 o 
   4   3  11     1208.77     1266.43     81.59 o 
   5   3  11      870.10     1002.16     79.60 o 
   6   3  11      683.50      601.77     78.41 o 
   7   3  11       95.22       82.39     83.58 o 
   8   3  11        7.83      -11.14     83.58 o 
  -6   4  11      154.47      186.26     89.15 o 
  -5   4  11        7.73      148.05     80.00 o 
  -4   4  11      323.66      309.24     75.22 o 
  -3   4  11     3361.07     2801.10    131.34 o 
  -2   4  11       71.14      109.85     57.31 o 
  -1   4  11        3.49       12.65     38.41 o 
   0   4  11      390.22      414.15     44.38 o 
   1   4  11     2035.59     1818.89    116.41 o 
   2   4  11      186.54      199.79     53.33 o 
   3   4  11       11.74       76.42     51.34 o 
   4   4  11        3.13       23.48     56.12 o 
   5   4  11      370.12      505.06     68.46 o 
   6   4  11        5.35      -16.72     67.66 o 
   7   4  11       12.94      -40.99     75.22 o 
  -6   5  11        0.72      -31.04     90.74 o 
  -5   5  11       40.72      -82.78     82.78 o 
  -4   5  11      323.58      312.43     75.62 o 
  -3   5  11       10.10      -64.48     64.48 o 
  -2   5  11      581.12      722.36     63.68 o 
  -1   5  11      643.16      669.65     44.89 o 
   0   5  11       79.70       82.00     38.41 o 
   1   5  11       63.87       -1.63     46.96 o 
   2   5  11      374.13      239.59     58.11 o 
   3   5  11        0.19      115.02     52.14 o 
   4   5  11      644.41      698.48     66.86 o 
   5   5  11       82.12       37.41     65.67 o 
   6   5  11      146.95       91.14     70.84 o 
   7   5  11       37.26       -5.97     76.81 o 
  -5   6  11      104.95       17.91     85.57 o 
  -4   6  11       79.55       62.49     73.23 o 
  -3   6  11      486.27      481.97     70.05 o 
  -2   6  11      281.80      275.02     62.88 o 
  -1   6  11     1756.07     1876.30    176.51 o 
   0   6  11     2472.12     2435.15     84.97 o 
   1   6  11      123.08       93.94     66.07 o 
   2   6  11       15.03      -17.51     56.91 o 
   3   6  11       57.28       95.52     58.90 o 
   4   6  11      230.41      222.08     65.67 o 
   5   6  11       37.72      105.47     68.06 o 
   6   6  11      114.40      275.81     74.03 o 
  -4   7  11       45.87      -56.12     79.60 o 
  -3   7  11       80.35       -7.56     71.24 o 
  -2   7  11      296.31      265.07     70.45 o 
  -1   7  11      152.94       96.23     77.41 o 
   0   7  11      167.34      201.43     44.88 o 
   1   7  11      173.18      168.57     77.41 o 
   2   7  11      371.61      363.77     66.86 o 
   3   7  11      907.30     1014.89     78.80 o 
   4   7  11       55.88       46.57     68.85 o 
   5   7  11       36.88      149.65     73.63 o 
  -3   8  11       68.19      -77.21     77.21 o 
  -2   8  11       88.65       32.24     72.83 o 
  -1   8  11        9.03      -42.89     65.87 o 
   0   8  11        4.60      -26.74    114.03 o 
   1   8  11       34.66      102.54     48.40 o 
   2   8  11      636.30      700.87     77.61 o 
   3   8  11       51.64       38.61     71.64 o 
   4   8  11      146.08      189.45     74.82 o 
   0   9  11       89.36       63.86     54.88 o 
   1   9  11       71.76        8.88     55.01 o 
   0  -6  12       17.28      -26.73     82.43 o 
   1  -6  12       46.86      185.37     80.46 o 
   2  -6  12       41.02      -37.81    113.83 o 
  -2  -5  12       53.95       31.44    109.85 o 
  -1  -5  12       78.84       42.84     77.81 o 
   0  -5  12      480.38      471.63    113.43 o 
   1  -5  12       74.34        9.87     79.40 o 
   2  -5  12      100.31       54.92    107.06 o 
   3  -5  12       29.61     -106.27    111.04 o 
   4  -5  12       82.27       11.94    111.04 o 
  -4  -4  12       27.02       32.24    117.01 o 
  -3  -4  12       30.96      113.43    106.66 o 
  -2  -4  12       24.69      191.04     99.90 o 
  -1  -4  12      123.19      273.46    161.19 o 
   0  -4  12        0.90      -10.71     82.39 o 
   1  -4  12       45.36       16.69     73.63 o 
   2  -4  12      340.91      188.65    105.07 o 
   3  -4  12      530.35      507.84    106.27 o 
   4  -4  12       97.72      178.30    100.30 o 
   5  -4  12       23.68      261.48    108.26 o 
   6  -4  12        3.17      -64.87    118.21 o 
  -5  -3  12       10.33      177.51    126.56 o 
  -4  -3  12        4.52      133.33    114.23 o 
  -3  -3  12      743.71      587.84    115.42 o 
  -2  -3  12      255.75      339.89     98.31 o 
  -1  -3  12      335.36      448.66    115.42 o 
   0  -3  12       83.43      184.01    112.04 o 
   1  -3  12        0.93      -83.58     92.14 o 
   2  -3  12      366.88      302.88     98.70 o 
   3  -3  12      326.21      279.39    101.09 o 
   4  -3  12        3.68     -100.69    100.69 o 
   5  -3  12      299.86      263.47    111.04 o 
   6  -3  12       56.43      187.06    115.82 o 
  -5  -2  12       28.63       47.76    128.16 o 
  -4  -2  12      226.36      156.01    120.59 o 
  -3  -2  12      375.09      349.44    107.86 o 
  -2  -2  12      644.20      815.50    103.88 o 
  -1  -2  12      463.54      459.08     72.19 o 
   0  -2  12        1.21       36.07     65.80 o 
   1  -2  12        3.20       24.14     63.42 o 
   2  -2  12     1181.58     1283.14    116.22 o 
   3  -2  12        0.25       11.14     95.12 o 
   4  -2  12      421.09      440.98    109.05 o 
   5  -2  12       49.82       71.64    114.62 o 
   6  -2  12      546.44      517.40    129.35 o 
   7  -2  12       94.52     -109.05    136.51 o 
  -6  -1  12        1.54       -7.16    135.72 o 
  -5  -1  12       40.84     -117.41    124.18 o 
  -4  -1  12        8.02      116.61    108.65 o 
  -3  -1  12      892.94      710.82    118.60 o 
  -2  -1  12      179.42      112.24     96.32 o 
  -1  -1  12     1375.11     1364.14     92.54 o 
   0  -1  12     1458.69     1520.34    135.72 o 
   1  -1  12     1159.26     1263.54     74.70 o 
   2  -1  12      104.54      158.80     95.12 o 
   3  -1  12       21.84        3.18     97.91 o 
   4  -1  12       18.40     -100.30    100.30 o 
   5  -1  12       55.44      -90.35    116.22 o 
   6  -1  12       15.30      -28.66    128.16 o 
   7  -1  12       49.69      -79.60    145.67 o 
  -6   0  12       35.22        3.18    126.56 o 
  -5   0  12      592.41      663.06    131.74 o 
  -4   0  12      346.97      528.54    111.44 o 
  -3   0  12       55.81      150.04     94.33 o 
  -2   0  12      231.96      292.53     91.94 o 
  -1   0  12      244.36      302.47     63.59 o 
   0   0  12       19.92      -30.84     60.23 o 
   1   0  12      651.07      665.71     64.43 o 
   2   0  12       69.48      -85.57     86.76 o 
   3   0  12      701.97      741.07    101.49 o 
   4   0  12      266.93      449.34     94.33 o 
   5   0  12      379.40      356.61    112.63 o 
   6   0  12        7.16       54.92    116.61 o 
   7   0  12      127.60      169.94    137.71 o 
  -6   1  12      283.40      126.56    123.38 o 
  -5   1  12       51.92      200.59    106.66 o 
  -4   1  12      105.71      213.72     93.13 o 
  -3   1  12      175.21       88.36     87.96 o 
  -2   1  12      346.92      374.12     85.57 o 
  -1   1  12      895.41      958.65     83.58 o 
   0   1  12     3266.52     3050.13    136.71 o 
   1   1  12      139.71       59.98     52.32 o 
   2   1  12     2405.69     2299.23    133.33 o 
   3   1  12      368.39      295.31     80.79 o 
   4   1  12      137.62      180.69     81.59 o 
   5   1  12      168.63      120.99     88.75 o 
   6   1  12       95.12       25.47     95.92 o 
   7   1  12       15.32     -112.63    112.63 o 
   8   1  12       87.50       64.08    121.79 o 
  -6   2  12      214.51      110.64    111.84 o 
  -5   2  12      363.45      497.89    100.69 o 
  -4   2  12       81.08       94.72     83.58 o 
  -3   2  12     2574.39     2075.55    107.46 o 
  -2   2  12     2883.50     2369.67    101.09 o 
  -1   2  12      621.39      548.59     51.91 o 
   0   2  12     1772.95     1426.51    144.07 o 
   1   2  12     1165.27     1056.09    110.05 o 
   2   2  12      263.38      359.39     68.46 o 
   3   2  12        0.63       -2.39     67.26 o 
   4   2  12      140.08      166.76     70.84 o 
   5   2  12      965.77     1045.14     91.94 o 
   6   2  12      552.20      610.13     96.71 o 
   7   2  12       12.42      118.21     96.32 o 
  -6   3  12       90.68      -75.62    104.28 o 
  -5   3  12       42.52      166.76     92.34 o 
  -4   3  12      244.70      213.33     84.38 o 
  -3   3  12      188.90      171.54     72.04 o 
  -2   3  12      425.66      433.42     68.06 o 
  -1   3  12        4.29       17.31     43.06 o 
   0   3  12       95.09       94.47     43.43 o 
   1   3  12     1800.47     1732.47     56.43 o 
   2   3  12      370.13      339.49     62.88 o 
   3   3  12      211.41      219.69     62.49 o 
   4   3  12       83.00      269.84     64.08 o 
   5   3  12      101.45       69.25     73.23 o 
   6   3  12       15.76       77.21     76.81 o 
   7   3  12        8.68       16.32     85.17 o 
  -6   4  12       30.12      -44.18     96.32 o 
  -5   4  12      184.64       68.46     93.13 o 
  -4   4  12      457.80      466.85     85.17 o 
  -3   4  12       38.50       83.98     66.86 o 
  -2   4  12      475.27      495.90     67.26 o 
  -1   4  12      142.26      133.26     83.78 o 
   0   4  12      877.11      882.46     50.65 o 
   1   4  12      379.28      380.46    102.68 o 
   2   4  12        0.15        8.76     57.71 o 
   3   4  12     1087.29     1031.21     72.04 o 
   4   4  12     1275.56     1253.69     85.57 o 
   5   4  12      157.11      117.01     71.64 o 
   6   4  12        5.65      -74.43     74.43 o 
   7   4  12       10.70       -5.97     80.40 o 
  -5   5  12       36.83       81.59     88.36 o 
  -4   5  12      118.13       80.79     81.99 o 
  -3   5  12       44.48       15.12     70.84 o 
  -2   5  12     1016.68     1032.80     76.42 o 
  -1   5  12     2851.82     2967.81     74.93 o 
   0   5  12     1079.57     1225.07     52.04 o 
   1   5  12      776.66      681.69     47.98 o 
   2   5  12      326.42      290.54     64.08 o 
   3   5  12      127.23      238.80     60.50 o 
   4   5  12       83.18       59.30     64.08 o 
   5   5  12      100.61       27.46     70.45 o 
   6   5  12      155.09      316.41     78.01 o 
  -4   6  12      353.99      301.28     84.77 o 
  -3   6  12      144.48       64.48     74.03 o 
  -2   6  12        8.62      -67.66     67.66 o 
  -1   6  12      183.53      134.07     91.54 o 
   0   6  12      904.37      971.90     51.76 o 
   1   6  12      135.78      124.73     43.83 o 
   2   6  12      244.93      327.55     62.88 o 
   3   6  12        4.66       62.49     60.10 o 
   4   6  12      225.55      218.50     70.05 o 
   5   6  12       71.37       -3.98     74.03 o 
   6   6  12       40.92      -81.59     81.59 o 
  -4   7  12       27.28      -48.56     85.17 o 
  -3   7  12       44.76       -5.97     75.62 o 
  -2   7  12      186.26      137.71     75.22 o 
  -1   7  12       72.77       -6.44     50.50 o 
   0   7  12       31.03      -35.12     47.14 o 
   1   7  12      382.46      426.77     49.53 o 
   2   7  12      682.48      855.69     74.82 o 
   3   7  12      190.15      101.09     70.84 o 
   4   7  12        3.44       76.42     68.85 o 
   5   7  12       81.47      -66.07     79.60 o 
  -2   8  12      133.45      175.91     79.60 o 
  -1   8  12      256.66      220.09     56.85 o 
   0   8  12      340.24      321.87     56.13 o 
   1   8  12       66.65       51.13     51.92 o 
   2   8  12       86.74      113.03     73.23 o 
   3   8  12      369.61      398.00     83.18 o 
  -1  -5  13      252.94      157.49     84.69 o 
   0  -5  13       23.91      151.76    106.66 o 
   1  -5  13      149.11      138.35     84.77 o 
   2  -5  13        8.60     -111.04    111.04 o 
   3  -5  13       10.33       -7.56    111.44 o 
  -3  -4  13        6.26      -41.39    113.43 o 
  -2  -4  13       12.88      193.43    104.67 o 
  -1  -4  13       89.63      -32.09     77.95 o 
   0  -4  13        0.81       36.93    133.53 o 
   1  -4  13       72.59      115.55     74.23 o 
   2  -4  13      231.09       75.62    108.65 o 
   3  -4  13      272.16      260.69    111.44 o 
   4  -4  13       67.96      -48.16    112.63 o 
   5  -4  13        9.52     -119.00    119.00 o 
  -4  -3  13      101.80      200.99    123.38 o 
  -3  -3  13        0.31      204.17    108.65 o 
  -2  -3  13      580.78      510.23    111.44 o 
  -1  -3  13       40.85       64.21     71.06 o 
   0  -3  13      123.59       87.66    127.76 o 
   1  -3  13        8.51       53.58     67.87 o 
   2  -3  13        3.10       -4.78     99.50 o 
   3  -3  13      337.49      148.05    108.26 o 
   4  -3  13      412.69      436.60    112.24 o 
   5  -3  13        2.42      -46.96    114.23 o 
   6  -3  13      164.92      -40.20    128.55 o 
  -5  -2  13        0.04     -133.33    134.92 o 
  -4  -2  13        5.70      -78.01    119.80 o 
  -3  -2  13      119.57      200.19    108.26 o 
  -2  -2  13      315.72      557.20    103.08 o 
  -1  -2  13      458.61      484.46     90.35 o 
   0  -2  13       83.21      192.26     71.44 o 
   1  -2  13      179.86      148.77     69.79 o 
   2  -2  13       57.43      -76.02    102.29 o 
   3  -2  13       32.30      117.81    104.28 o 
   4  -2  13      103.37       38.61    111.04 o 
   5  -2  13      234.38      262.68    122.58 o 
   6  -2  13        0.75        1.19    128.95 o 
  -5  -1  13        0.84      -48.95    128.55 o 
  -4  -1  13       34.02      108.65    112.63 o 
  -3  -1  13      313.16      384.86    110.64 o 
  -2  -1  13       56.82      212.53    100.69 o 
  -1  -1  13      283.21      191.14     73.85 o 
   0  -1  13      770.52      883.03    122.38 o 
   1  -1  13      130.73      139.15     66.96 o 
   2  -1  13      871.58      935.29    114.62 o 
   3  -1  13       45.22      -63.68    107.06 o 
   4  -1  13       50.42      260.29    104.67 o 
   5  -1  13       54.47      263.47    114.62 o 
   6  -1  13      242.38       -5.17    140.09 o 
   7  -1  13      135.11     -128.16    146.86 o 
  -5   0  13       35.21      -36.22    122.98 o 
  -4   0  13      111.41       85.97    115.42 o 
  -3   0  13     1439.89     1859.84    139.70 o 
  -2   0  13        1.22       66.86     93.93 o 
  -1   0  13       27.54       94.72     68.06 o 
   0   0  13       11.01       67.32     76.02 o 
   1   0  13     2514.10     2867.20     94.96 o 
   2   0  13     1232.43     1399.76    112.24 o 
   3   0  13      144.63      261.09     97.91 o 
   4   0  13        2.34       26.27    101.09 o 
   5   0  13      299.88      216.91    119.00 o 
   6   0  13        5.66       30.25    119.00 o 
   7   0  13        0.60      128.16    135.32 o 
  -5   1  13      351.97      428.64    119.80 o 
  -4   1  13      536.15      522.57    110.64 o 
  -3   1  13      680.09      602.97    103.08 o 
  -2   1  13      373.65      261.88     95.12 o 
  -1   1  13      178.52      269.79     61.09 o 
   0   1  13      139.24      109.43     59.78 o 
   1   1  13      827.81      822.75     62.33 o 
   2   1  13       27.72       22.69     81.99 o 
   3   1  13      995.51     1106.83     94.33 o 
   4   1  13      147.79      204.17     87.56 o 
   5   1  13      781.27      797.59    105.87 o 
   6   1  13        7.83       86.76    103.48 o 
   7   1  13        1.29      -25.07    115.42 o 
  -5   2  13      109.86      148.05    102.29 o 
  -4   2  13        9.64       98.31     91.94 o 
  -3   2  13      131.85       28.26     83.18 o 
  -2   2  13      437.87      319.19     82.39 o 
  -1   2  13        3.92        7.61    102.48 o 
   0   2  13      754.60      648.49    117.01 o 
   1   2  13      462.94      408.82     52.75 o 
   2   2  13        1.67      -32.24     72.04 o 
   3   2  13       30.52       86.37     74.03 o 
   4   2  13      182.60      373.72     75.62 o 
   5   2  13      300.29      440.18     89.15 o 
   6   2  13       49.14      193.82     91.14 o 
   7   2  13        5.01       57.71    106.27 o 
  -5   3  13     1082.49     1199.17    116.22 o 
  -4   3  13      301.94      254.32     91.54 o 
  -3   3  13      489.28      466.05     83.98 o 
  -2   3  13      181.74      123.38     74.82 o 
  -1   3  13      155.94      188.00     49.10 o 
   0   3  13      600.91      572.40     54.45 o 
   1   3  13        0.67       17.26     46.71 o 
   2   3  13       41.94      -68.06     68.06 o 
   3   3  13     1942.83     2062.82     97.11 o 
   4   3  13      656.46      629.63     80.79 o 
   5   3  13      387.59      442.17     83.98 o 
   6   3  13      367.02      457.30     89.95 o 
   7   3  13       35.16       40.20     95.52 o 
  -5   4  13       25.03      -97.91     97.91 o 
  -4   4  13       74.43      -74.03     85.57 o 
  -3   4  13      111.75       46.96     78.41 o 
  -2   4  13      401.47      265.07     77.21 o 
  -1   4  13      702.05      711.65     55.72 o 
   0   4  13      316.48      295.71     61.09 o 
   1   4  13     3154.02     3121.80    220.89 o 
   2   4  13        7.38       52.93     64.08 o 
   3   4  13      195.33      286.56     68.06 o 
   4   4  13      172.09      119.00     70.05 o 
   5   4  13       11.64       -3.18     76.42 o 
   6   4  13       16.71        9.15     80.40 o 
   7   4  13       54.06       -9.95     93.93 o 
  -5   5  13        0.55       34.23     97.91 o 
  -4   5  13      491.52      258.70     95.52 o 
  -3   5  13       56.72       49.35     75.62 o 
  -2   5  13      693.24      674.21     80.00 o 
  -1   5  13      224.55      265.86     72.04 o 
   0   5  13       13.17      -52.93     52.93 o 
   1   5  13        3.25      124.25     44.89 o 
   2   5  13       34.76        0.00     64.48 o 
   3   5  13        5.91      -17.11     67.26 o 
   4   5  13      345.65      392.03     76.02 o 
   5   5  13       17.63       52.54     74.03 o 
   6   5  13      265.62      215.32     87.16 o 
  -4   6  13      193.52      402.38     87.96 o 
  -3   6  13        2.73       58.11     78.01 o 
  -2   6  13       40.99      109.85     74.43 o 
  -1   6  13      807.40      891.09     78.21 o 
   0   6  13       84.60      140.78     48.55 o 
   1   6  13      538.15      618.07     64.48 o 
   2   6  13      147.06      220.89     68.85 o 
   3   6  13      530.80      685.35     75.62 o 
   4   6  13      494.84      520.58     79.20 o 
   5   6  13       43.60       58.90     78.01 o 
  -3   7  13        6.75      138.90     80.00 o 
  -2   7  13       40.70       38.21     76.42 o 
  -1   7  13      518.66      466.80     58.66 o 
   0   7  13       11.18      101.65     51.50 o 
   1   7  13       37.47       27.86     73.23 o 
   2   7  13      503.48      451.33     80.40 o 
   3   7  13      357.22      249.15     82.39 o 
   4   7  13       49.54      -32.24     77.61 o 
  -1   8  13       21.78       90.25     57.83 o 
   0   8  13       40.16       39.38     56.41 o 
   1   8  13        0.45      -53.75     53.75 o 
   2   8  13       76.57       33.43     81.99 o 
  -2  -4  14        2.55     -115.02    115.02 o 
  -1  -4  14       14.53      -35.79    118.40 o 
   0  -4  14        6.28      154.43     79.70 o 
   1  -4  14       18.68      201.44     75.70 o 
   2  -4  14       91.95      106.27    113.43 o 
   3  -4  14      436.46      323.17    117.81 o 
   4  -4  14       13.86      -54.92    117.81 o 
  -3  -3  14      156.76       74.82    120.59 o 
  -2  -3  14       59.09      195.81    111.44 o 
  -1  -3  14       87.74      202.82     76.51 o 
   0  -3  14       43.22      -14.56     78.21 o 
   1  -3  14      177.03      237.98     75.00 o 
   2  -3  14       99.48     -118.60    118.60 o 
   3  -3  14      318.68      434.61    111.44 o 
   4  -3  14       66.72       86.76    117.81 o 
   5  -3  14       55.76     -124.97    124.97 o 
  -4  -2  14       22.76     -118.60    126.56 o 
  -3  -2  14      134.86      282.18    116.61 o 
  -2  -2  14     1060.15      958.78    125.37 o 
  -1  -2  14       53.29       96.62    127.36 o 
   0  -2  14        3.13      -22.90    161.59 o 
   1  -2  14      202.85      268.74     73.01 o 
   2  -2  14        4.96     -107.06    107.06 o 
   3  -2  14        0.95       28.66    113.83 o 
   4  -2  14       32.92      -77.61    115.42 o 
   5  -2  14       37.58       64.87    124.18 o 
   6  -2  14      280.01      523.37    138.50 o 
  -4  -1  14       66.09       99.10    123.38 o 
  -3  -1  14        6.10      243.97    107.46 o 
  -2  -1  14      242.74      124.18    110.64 o 
  -1  -1  14      339.87      456.75    116.81 o 
   0  -1  14       71.55      128.15    128.95 o 
   1  -1  14     1330.71     1573.03    275.21 o 
   2  -1  14      178.26      225.66    108.26 o 
   3  -1  14        0.25     -111.84    111.84 o 
   4  -1  14      151.13      141.69    116.22 o 
   5  -1  14        9.76        2.79    125.37 o 
   6  -1  14       10.55      -45.37    136.91 o 
  -5   0  14      164.97        2.79    131.34 o 
  -4   0  14       70.62      305.26    113.03 o 
  -3   0  14       68.58      152.43    104.67 o 
  -2   0  14        4.55      -25.87    100.69 o 
  -1   0  14      180.11      229.96     69.78 o 
   0   0  14      458.58      578.43     90.94 o 
   1   0  14       22.96      -68.51     68.51 o 
   2   0  14      172.30      179.10    104.67 o 
   3   0  14      178.49      232.03    103.08 o 
   4   0  14       83.49      156.81    103.88 o 
   5   0  14      180.31      343.87    120.20 o 
   6   0  14        2.27     -127.76    127.76 o 
  -5   1  14      137.12      231.63    123.38 o 
  -4   1  14      355.81      234.02    116.61 o 
  -3   1  14       23.21      -84.77     99.50 o 
  -2   1  14       21.03      -37.01     93.13 o 
  -1   1  14       28.42      124.37     89.95 o 
   0   1  14      699.97      660.48    116.81 o 
   1   1  14      514.57      505.34     64.66 o 
   2   1  14      892.59     1041.56    100.30 o 
   3   1  14       31.21      -22.69     93.13 o 
   4   1  14      690.16      686.94    105.47 o 
   5   1  14        0.12       41.39    107.46 o 
   6   1  14        1.86      -68.46    108.26 o 
   7   1  14       42.04      -13.13    128.95 o 
  -5   2  14      217.23      171.54    119.00 o 
  -4   2  14      673.09      518.19    111.44 o 
  -3   2  14      829.34      821.47     99.90 o 
  -2   2  14      683.17      573.51     95.92 o 
  -1   2  14       95.96      149.43     58.49 o 
   0   2  14       37.51      126.09     96.91 o 
   1   2  14       27.78      -28.84     54.74 o 
   2   2  14      457.90      331.93     85.17 o 
   3   2  14        1.03      -76.81     81.99 o 
   4   2  14      243.27      215.71     88.75 o 
   5   2  14      982.30      889.13    107.06 o 
   6   2  14      179.85      181.49    103.08 o 
   7   2  14        0.13     -113.43    113.43 o 
  -5   3  14       12.92       28.66    107.46 o 
  -4   3  14      360.88      441.78     99.90 o 
  -3   3  14        4.12       90.35     80.79 o 
  -2   3  14      369.37      382.87     82.78 o 
  -1   3  14        9.15      -14.36     68.85 o 
   0   3  14     1776.19     1502.36     71.76 o 
   1   3  14      157.38      211.71     64.87 o 
   2   3  14       11.28      -75.62     75.62 o 
   3   3  14        0.09      -78.41     78.41 o 
   4   3  14        1.45       19.10     76.81 o 
   5   3  14       50.35      130.94     87.16 o 
   6   3  14       10.19        7.96     93.93 o 
  -4   4  14       35.36       29.45     93.93 o 
  -3   4  14       73.71      127.36     83.58 o 
  -2   4  14      262.14      200.19     84.38 o 
  -1   4  14      105.01       16.67     55.52 o 
   0   4  14     1076.44     1009.60     89.75 o 
   1   4  14        2.35       47.44     49.81 o 
   2   4  14       88.02      161.98     73.23 o 
   3   4  14      703.88      587.05     83.98 o 
   4   4  14       89.52      218.10     76.02 o 
   5   4  14        1.80      -46.17     82.78 o 
   6   4  14       39.75       73.23     89.15 o 
  -4   5  14      270.82      329.54     98.31 o 
  -3   5  14        1.63      -68.46     82.39 o 
  -2   5  14      867.82      799.97     92.34 o 
  -1   5  14     1012.77     1013.18     65.84 o 
   0   5  14      203.85      346.23     54.03 o 
   1   5  14       78.45      140.75     49.95 o 
   2   5  14       99.04      -21.09     75.62 o 
   3   5  14      569.03      682.57     83.58 o 
   4   5  14      304.26      222.08     82.39 o 
   5   5  14        3.45       31.84     81.99 o 
   6   5  14      106.61      126.96     89.95 o 
  -3   6  14       69.20       56.52     85.97 o 
  -2   6  14       59.65      -28.66     80.40 o 
  -1   6  14       45.18       -1.17    137.71 o 
   0   6  14       20.71       65.77     53.33 o 
   1   6  14        4.59       77.48     59.50 o 
   2   6  14      210.17      307.65     77.61 o 
   3   6  14       63.22       96.32     74.82 o 
   4   6  14      171.02      247.95     81.99 o 
   5   6  14       39.52       -4.78     84.77 o 
  -2   7  14       47.51       87.16     82.39 o 
  -1   7  14        5.76       62.88     58.64 o 
   0   7  14       34.62       86.17     56.29 o 
   1   7  14      405.36      380.40     59.52 o 
   2   7  14      188.06      267.85     79.20 o 
   3   7  14        1.05       75.22     79.60 o 
   0  -4  15       66.83      118.89    157.41 o 
   1  -4  15        0.01      -82.16     82.16 o 
   2  -4  15      287.64       44.97    127.36 o 
  -2  -3  15      210.10      138.50    121.79 o 
  -1  -3  15        3.07      -56.99    114.42 o 
   0  -3  15       38.82      -65.43     80.56 o 
   1  -3  15        4.93        3.04    120.99 o 
   2  -3  15       72.55      136.12    119.00 o 
   3  -3  15      223.38      184.67    122.58 o 
   4  -3  15       50.90      105.07    121.79 o 
  -3  -2  15       68.93      -52.14    121.79 o 
  -2  -2  15      343.48      511.82    119.40 o 
  -1  -2  15      290.84      379.08     84.14 o 
   0  -2  15       27.18      -27.40     79.75 o 
   1  -2  15        0.75       51.52     77.35 o 
   2  -2  15      172.54      294.52    119.80 o 
   3  -2  15        5.33     -117.81    117.81 o 
   4  -2  15        4.51      222.48    117.41 o 
   5  -2  15       61.06      211.34    130.54 o 
  -3  -1  15       70.64       81.99    114.23 o 
  -2  -1  15      100.74      199.79    111.44 o 
  -1  -1  15        1.44       51.01     74.58 o 
   0  -1  15      238.77      372.95     79.43 o 
   1  -1  15      174.56      303.93     75.65 o 
   2  -1  15      176.42      191.83    115.02 o 
   3  -1  15       31.18      278.60    109.85 o 
   4  -1  15        0.62      205.37    114.23 o 
   5  -1  15       10.63       84.77    129.35 o 
   6  -1  15      197.84       48.56    141.29 o 
  -4   0  15      122.68     -121.39    130.94 o 
  -3   0  15       22.67       29.45    111.44 o 
  -2   0  15       63.60       76.81    109.45 o 
  -1   0  15      111.98       98.75     74.70 o 
   0   0  15       13.50        6.07     74.72 o 
   1   0  15     1055.22      977.28     87.52 o 
   2   0  15      619.67      799.58    112.63 o 
   3   0  15       51.37       99.90    106.27 o 
   4   0  15        0.91      201.39    111.44 o 
   5   0  15        9.25     -125.77    125.77 o 
   6   0  15       42.40      202.58    135.32 o 
  -4   1  15      534.14      291.33    126.56 o 
  -3   1  15      657.96      469.64    119.80 o 
  -2   1  15       16.32       39.40     96.71 o 
  -1   1  15      212.16      117.32     72.14 o 
   0   1  15      111.02      118.49     69.20 o 
   1   1  15      116.56      229.31     66.52 o 
   2   1  15       35.42       76.81     97.91 o 
   3   1  15      227.48      329.14    103.08 o 
   4   1  15      336.16      458.89    106.27 o 
   5   1  15      399.94      420.28    117.81 o 
   6   1  15        8.54       46.17    119.80 o 
  -4   2  15        0.15       36.22    108.65 o 
  -3   2  15       38.71      -25.07     99.10 o 
  -2   2  15      284.90      203.77     95.92 o 
  -1   2  15       86.00      149.29    115.62 o 
   0   2  15      831.61      662.58     73.16 o 
   1   2  15      339.96      309.97     63.30 o 
   2   2  15       42.43      138.90     87.96 o 
   3   2  15       16.13       12.34     88.75 o 
   4   2  15      541.10      612.12     97.11 o 
   5   2  15        2.64      201.78     98.31 o 
   6   2  15        4.20       43.78    106.66 o 
  -4   3  15       56.75       35.82    102.68 o 
  -3   3  15       21.14      -95.92     95.92 o 
  -2   3  15        6.52      -87.56     87.56 o 
  -1   3  15     1777.73     1351.18     73.87 o 
   0   3  15      334.52      258.35     61.28 o 
   1   3  15        1.83       42.09     55.30 o 
   2   3  15      128.43      139.30     82.78 o 
   3   3  15      621.06      411.93     93.13 o 
   4   3  15      132.40      173.92     83.58 o 
   5   3  15       67.06      -33.43     97.91 o 
   6   3  15       34.19      100.69     99.10 o 
  -4   4  15       18.63      -33.03    101.49 o 
  -3   4  15      175.38      185.47     91.54 o 
  -2   4  15      192.80       74.43     87.56 o 
  -1   4  15      522.45      536.29     79.20 o 
   0   4  15      732.63      590.96     98.11 o 
   1   4  15      734.99      705.01     67.26 o 
   2   4  15       57.03       95.92     81.99 o 
   3   4  15      264.27      331.93     83.98 o 
   4   4  15        8.34       62.49     83.98 o 
   5   4  15       48.66      146.06     96.32 o 
  -3   5  15       10.32      -90.35     90.35 o 
  -2   5  15       99.39      -91.54     91.54 o 
  -1   5  15       12.78      122.58     72.04 o 
   0   5  15       24.19      -17.63     78.41 o 
   2   5  15       81.28       50.15     82.39 o 
   3   5  15       57.48      199.40     81.59 o 
   4   5  15      163.92      137.31     87.56 o 
   5   5  15       14.18       -1.99     89.95 o 
  -2   6  15        1.58      -68.46     89.15 o 
  -1   6  15       12.03      -52.34     61.45 o 
   0   6  15       68.60       52.62     58.95 o 
   1   6  15      281.84      247.79     60.50 o 
   2   6  15      198.62      146.46     86.37 o 
   3   6  15      337.18      477.60     87.16 o 
   4   6  15      191.79      220.89     89.95 o 
  -1   7  15      424.65      428.48     69.93 o 
   0   7  15       10.15       36.88     61.77 o 
   1   7  15       48.34       76.83     60.36 o 
   2   7  15      297.41      269.44     89.95 o 
   0  -3  16        5.00       41.58    206.16 o 
   1  -3  16       19.99      -37.49    104.87 o 
   2  -3  16       80.65     -102.29    127.76 o 
  -2  -2  16      189.55       57.71    126.56 o 
  -1  -2  16       63.58      -72.96     85.27 o 
   0  -2  16       13.71        3.52    197.01 o 
   1  -2  16       15.69      172.30     81.03 o 
   2  -2  16        8.06        5.97    117.41 o 
   3  -2  16        1.20      163.18    122.58 o 
   4  -2  16       35.83      154.82    123.38 o 
  -2  -1  16       48.07      -37.41    118.21 o 
  -1  -1  16       32.95       48.36    104.87 o 
   0  -1  16       65.61      121.05     83.25 o 
   1  -1  16      531.17      483.42    148.65 o 
   2  -1  16       55.62       98.70    118.21 o 
   3  -1  16       70.50       53.33    122.19 o 
   4  -1  16       48.53      -27.06    128.55 o 
   5  -1  16       98.77      144.07    135.72 o 
  -3   0  16      163.34      298.90    121.39 o 
  -2   0  16       13.80      174.72    111.84 o 
  -1   0  16      100.86      130.27    135.32 o 
   0   0  16       97.53      147.19     79.21 o 
   1   0  16       26.72       45.17    105.07 o 
   2   0  16      535.05      551.62    120.20 o 
   3   0  16       12.45       10.35    114.62 o 
   4   0  16       73.66      -35.02    119.80 o 
   5   0  16        0.19      -21.89    128.16 o 
  -3   1  16       78.45      183.48    114.62 o 
  -2   1  16        6.60      -72.04    111.44 o 
  -1   1  16       39.49        2.52     75.42 o 
   0   1  16        0.61       64.59     74.29 o 
   1   1  16      181.44       55.03    115.62 o 
   2   1  16       40.48       72.83    102.68 o 
   3   1  16       84.80      152.83    110.25 o 
   4   1  16      307.59      296.11    117.01 o 
   5   1  16        2.54      191.44    115.42 o 
  -3   2  16      170.93      133.73    112.24 o 
  -2   2  16       15.87      164.77     98.70 o 
  -1   2  16      339.77      382.14     72.40 o 
   0   2  16       94.94       95.04    106.66 o 
   1   2  16       14.79      -68.39     68.39 o 
   2   2  16      224.16      -37.81    105.87 o 
   3   2  16       97.14       73.23     98.70 o 
   4   2  16      303.29      385.66    102.68 o 
   5   2  16      209.63      407.15    106.66 o 
  -3   3  16       54.47      168.35    103.88 o 
  -2   3  16       28.40        6.77     96.71 o 
  -1   3  16      103.10       71.09     67.65 o 
   0   3  16      981.12      903.55     74.15 o 
   1   3  16      208.70      218.31     64.27 o 
   2   3  16        0.89      -87.96     87.96 o 
   3   3  16       88.22      -33.43     92.34 o 
   4   3  16       33.50       76.02     97.91 o 
   5   3  16       20.04       75.62    103.08 o 
  -3   4  16       23.49      -99.10     99.10 o 
  -2   4  16        3.27       21.49     93.13 o 
  -1   4  16      155.76       85.73     85.37 o 
   0   4  16      102.40      158.54     64.55 o 
   1   4  16       21.95      -14.07    108.85 o 
   2   4  16       47.01      -12.74     89.55 o 
   3   4  16       70.94      163.97     91.54 o 
   4   4  16        6.70      -90.74     94.33 o 
   5   4  16       14.38       -9.15     97.91 o 
  -2   5  16      168.88      134.92     95.12 o 
  -1   5  16       21.72       31.86     64.72 o 
   0   5  16       22.60       59.94    141.49 o 
   1   5  16        0.01      120.52     60.78 o 
   2   5  16      452.81      361.38     97.91 o 
   3   5  16      794.83      673.81    105.47 o 
   4   5  16       61.58      -55.32     98.31 o 
  -1   6  16       27.99      138.36     89.35 o 
   0   6  16       25.14      -13.36     66.07 o 
   1   6  16      243.18      345.11     63.82 o 
   2   6  16       40.66      -93.53     93.53 o 
   3   6  16       14.71      114.62     91.54 o 
   1  -2  17        0.68       20.56    142.48 o 
  -1  -1  17       65.70       -1.17     86.80 o 
   0  -1  17       96.98      213.76     86.31 o 
   1  -1  17       19.93       60.06     82.31 o 
   2  -1  17        2.77      125.37    123.78 o 
   3  -1  17       11.24      163.97    128.16 o 
  -2   0  17       10.36       80.40    119.00 o 
  -1   0  17        0.42        9.70     83.27 o 
   0   0  17       26.25       -6.33    109.05 o 
   1   0  17      610.50      431.74    166.16 o 
   2   0  17        5.90       65.27    119.00 o 
   3   0  17      130.46      206.96    124.18 o 
   4   0  17        6.29       76.02    119.80 o 
  -2   1  17        2.83      -52.54    116.22 o 
  -1   1  17       27.83       78.24    164.77 o 
   0   1  17      138.22       25.20     82.60 o 
   1   1  17      101.24      123.27     81.99 o 
   2   1  17       27.51      -46.17    109.85 o 
   3   1  17        5.05     -118.21    119.80 o 
   4   1  17      176.96      197.41    118.21 o 
  -2   2  17       61.74       70.05    109.45 o 
  -1   2  17       46.74       38.67     89.95 o 
   0   2  17      149.94      132.16     79.00 o 
   1   2  17       32.38       86.78     71.44 o 
   2   2  17       60.55      157.61    107.06 o 
   3   2  17       98.46      165.57    111.44 o 
   4   2  17      224.65      140.89    112.24 o 
  -2   3  17       17.97       27.86    102.68 o 
  -1   3  17      782.31      621.79    113.03 o 
   0   3  17       73.60       74.55     70.07 o 
   1   3  17       12.79       50.26     67.68 o 
   2   3  17       72.27       83.58     95.52 o 
   3   3  17       13.32       82.78    103.88 o 
   4   3  17        0.55     -101.89    101.89 o 
  -2   4  17       58.34      -94.72    103.08 o 
  -1   4  17       56.26      121.01     82.19 o 
   0   4  17      228.84      308.03     69.63 o 
   1   4  17        0.22      -67.08     67.08 o 
   2   4  17      409.41      543.66    104.28 o 
   3   4  17      123.13      191.44     99.10 o 
   4   4  17       38.73      -33.43    103.88 o 
  -1   5  17       10.74       18.18     71.19 o 
   0   5  17       33.12      144.68     86.17 o 
   1   5  17       20.16      -23.89     69.60 o 
   2   5  17       63.58      -98.31     98.31 o 
   3   5  17      146.01      -81.19    103.88 o 
   0   0  18       47.60      -24.63     90.23 o 
   1   0  18       18.44      -58.88     88.95 o 
   2   0  18       87.60      102.29    133.33 o 
   0   1  18       20.50       23.77     86.89 o 
   1   1  18       96.08      160.09     84.15 o 
   2   1  18        4.85     -123.38    123.38 o 
   3   1  18      118.96       75.62    126.17 o 
  -1   2  18      188.28      269.79     84.29 o 
   0   2  18       99.80      118.44     83.86 o 
   1   2  18      120.22       88.56     82.03 o 
   2   2  18       39.54       97.51    115.42 o 
   3   2  18       22.78      -23.48    118.21 o 
   0   3  18      269.54       52.53     84.85 o 
   1   3  18        0.15      135.85    154.02 o 
   2   3  18       50.10      224.47    104.67 o 
   3   3  18        2.25       91.54    109.05 o 
   1   4  18      103.10       43.39    126.17 o 
   2   4  18        4.69      132.93    100.30 o 
                                                 
